# Supplementary material for: Identification of Ovarian Circular RNAs and Differential Expression Analysis between MeiShan and Large White Pigs
Source: Animals (Basel). 2020 Jun 29;10(7):1114. doi: 10.3390/ani10071114 (PMC7401585; doi:10.3390/ani10071114)
Supplement: Supplementary file 1 [file animals-10-01114-s001.zip]

Archive with 4 entries (4 files):
- Table_S1.xlsx
- Table_S2.xlsx
- Table_S3.xlsx
- Table_S4.xlsx
