# Supplementary material for: Identification of Ovarian Circular RNAs and Differential Expression Analysis between MeiShan and Large White Pigs
Source: Animals (Basel). 2020 Jun 29;10(7):1114. doi: 10.3390/ani10071114 (PMC7401585; doi:10.3390/ani10071114)
Supplement: Supplementary file 1 [file animals-10-01114-s001.zip › Table_S1.xlsx]

## Sheet: Sheet1
Table S1 Summary of read mapping.
Samples	Read length	Sequenced reads	Overall alignment rate	Number of circRNAs in this sample
MS1	125bp	41,058,819 × 2	0.964	1667
MS2	125bp	41,832,702 × 2	0.9494	1320
MS3	125bp	44,859,465 × 2	0.9486	2447
LW1	125bp	39,385,290 × 2	0.9621	3519
LW2	125bp	41,699,459 × 2	0.9565	2298
LW3	125bp	41,988,113 × 2	0.9548	1757
MS: MeiShan sow, LW: Large White sow
