# Supplementary material for: Identification of Ovarian Circular RNAs and Differential Expression Analysis between MeiShan and Large White Pigs
Source: Animals (Basel). 2020 Jun 29;10(7):1114. doi: 10.3390/ani10071114 (PMC7401585; doi:10.3390/ani10071114)
Supplement: Supplementary file 1 [file animals-10-01114-s001.zip › Table_S2.xlsx]

## Sheet: Sheet1
circRNA_ID	chr	circRNA_start	circRNA_end	circRNA_type	gene_id	symbol	strand
1:593018|619011	1	593018	619011	exon	ENSSSCG00000004008,	WDR27,	+
1:626317|633589	1	626317	633589	exon	ENSSSCG00000004008,	WDR27,	+
1:641934|643477	1	641934	643477	exon	ENSSSCG00000004008,	WDR27,	+
1:641934|653683	1	641934	653683	exon	ENSSSCG00000004008,	WDR27,	+
1:1600087|1611154	1	1600087	1611154	exon	ENSSSCG00000004018,	AFDN,	-
1:1654692|1663793	1	1654692	1663793	exon	ENSSSCG00000004018,	AFDN,	-
1:1657903|1663793	1	1657903	1663793	exon	ENSSSCG00000004018,	AFDN,	-
1:3238764|3302802	1	3238764	3302802	exon	ENSSSCG00000004027,	PDE10A,	+
1:3314472|3324464	1	3314472	3324464	exon	ENSSSCG00000004027,	PDE10A,	+
1:4775755|4843415	1	4775755	4843415	exon	ENSSSCG00000004029,	QKI,	-
1:6898049|6902240	1	6898049	6902240	exon	ENSSSCG00000004037,	MAP3K4,	-
1:6900700|6902240	1	6900700	6902240	exon	ENSSSCG00000004037,	MAP3K4,	-
1:7400286|7402001	1	7400286	7402001	exon	ENSSSCG00000004044,	IGF2R,	-
1:7415040|7415916	1	7415040	7415916	exon	ENSSSCG00000004044,	IGF2R,	-
1:7593401|7598966	1	7593401	7598966	exon	ENSSSCG00000004048,	TCP1,	+
1:7594612|7598381	1	7594612	7598381	exon	ENSSSCG00000004048,	TCP1,	+
1:8586433|8598060	1	8586433	8598060	exon	ENSSSCG00000024876,	TMEM181,	-
1:8696309|8698741	1	8696309	8698741	exon	ENSSSCG00000031776,	TULP4,	-
1:8822877|8825081	1	8822877	8825081	intergenic_region	n/a	n/a	-
1:8949349|8964165	1	8949349	8964165	exon	ENSSSCG00000012314,	SERAC1,	+
1:9191141|9195425	1	9191141	9195425	exon	ENSSSCG00000030535,	SNX9,	-
1:9805067|9811146	1	9805067	9811146	exon	ENSSSCG00000004064,	ARID1B,	-
1:9893445|9923857	1	9893445	9923857	exon	ENSSSCG00000004064,	ARID1B,	-
1:9976155|10175846	1	9976155	10175846	exon	ENSSSCG00000004064,	ARID1B,	-
1:10070672|10099544	1	10070672	10099544	exon	ENSSSCG00000004064,	ARID1B,	-
1:10070672|10175846	1	10070672	10175846	exon	ENSSSCG00000004064,	ARID1B,	-
1:10099395|10175846	1	10099395	10175846	exon	ENSSSCG00000004064,	ARID1B,	-
1:10131566|10175846	1	10131566	10175846	intron	ENSSSCG00000004064,	ARID1B,	-
1:12041132|12042596	1	12041132	12042596	exon	ENSSSCG00000004070,	SCAF8,	-
1:12041132|12043885	1	12041132	12043885	exon	ENSSSCG00000004070,	SCAF8,	-
1:12056480|12060454	1	12056480	12060454	exon	ENSSSCG00000004070,	SCAF8,	-
1:13723161|13723447	1	13723161	13723447	exon	ENSSSCG00000004081,	n/a,	+
1:13824668|13824828	1	13824668	13824828	intron	ENSSSCG00000004081,	n/a,	+
1:13851599|13880050	1	13851599	13880050	exon	ENSSSCG00000004081,	n/a,	+
1:13859888|13887249	1	13859888	13887249	exon	ENSSSCG00000004081,	n/a,	+
1:13902925|13913598	1	13902925	13913598	exon	ENSSSCG00000004081,	n/a,	+
1:13972476|13974349	1	13972476	13974349	intron	ENSSSCG00000004081,	n/a,	+
1:13993656|13998725	1	13993656	13998725	intron	ENSSSCG00000004081,	n/a,	+
1:14046058|14047923	1	14046058	14047923	intergenic_region	n/a	n/a	+
1:14069211|14074352	1	14069211	14074352	intergenic_region	n/a	n/a	+
1:14079141|14084086	1	14079141	14084086	exon	ENSSSCG00000031744,	n/a,	+
1:14108477|14167020	1	14108477	14167020	intergenic_region	n/a	n/a	+
1:14108477|14174098	1	14108477	14174098	intergenic_region	n/a	n/a	+
1:14186645|14188834	1	14186645	14188834	exon	ENSSSCG00000004082,	n/a,	+
1:14373232|14374308	1	14373232	14374308	intron	ENSSSCG00000025777,	ESR1,	-
1:14373232|14416451	1	14373232	14416451	intron	ENSSSCG00000025777,	ESR1,	-
1:14373232|14457143	1	14373232	14457143	intron	ENSSSCG00000025777,	ESR1,	-
1:14373973|14416451	1	14373973	14416451	exon	ENSSSCG00000025777,	ESR1,	-
1:14373973|14457143	1	14373973	14457143	exon	ENSSSCG00000025777,	ESR1,	-
1:14373973|14476051	1	14373973	14476051	intron	ENSSSCG00000025777,	ESR1,	-
1:14416335|14457143	1	14416335	14457143	exon	ENSSSCG00000025777,	ESR1,	-
1:14416335|14476051	1	14416335	14476051	intron	ENSSSCG00000025777,	ESR1,	-
1:14456953|14476051	1	14456953	14476051	intron	ENSSSCG00000025777,	ESR1,	-
1:14662109|14678459	1	14662109	14678459	exon	ENSSSCG00000004087,	CCDC170,	-
1:14662109|14720460	1	14662109	14720460	exon	ENSSSCG00000004087,	CCDC170,	-
1:14674475|14678459	1	14674475	14678459	exon	ENSSSCG00000004087,	CCDC170,	-
1:14674475|14708965	1	14674475	14708965	exon	ENSSSCG00000004087,	CCDC170,	-
1:14674475|14720460	1	14674475	14720460	exon	ENSSSCG00000004087,	CCDC170,	-
1:14708780|14720460	1	14708780	14720460	exon	ENSSSCG00000004087,	CCDC170,	-
1:14817548|14851934	1	14817548	14851934	intergenic_region	n/a	n/a	+
1:15224464|15250781	1	15224464	15250781	exon	ENSSSCG00000004092,	MTHFD1L,	-
1:15310676|15320349	1	15310676	15320349	exon	ENSSSCG00000004092,	MTHFD1L,	-
1:16172775|16178803	1	16172775	16178803	exon	ENSSSCG00000004101,	LRP11,	+
1:16307508|16307993	1	16307508	16307993	exon	ENSSSCG00000004106,	LATS1,	+
1:16335745|16356103	1	16335745	16356103	exon	ENSSSCG00000004104,	KATNA1,	+
1:16337729|16341714	1	16337729	16341714	exon	ENSSSCG00000004104,	KATNA1,	+
1:16366075|16374414	1	16366075	16374414	exon	ENSSSCG00000030067,	GINM1,	-
1:16406041|16415727	1	16406041	16415727	exon	ENSSSCG00000028867,	PPIL4,	+
1:16406041|16420284	1	16406041	16420284	exon	ENSSSCG00000028867,	PPIL4,	+
1:16420173|16429248	1	16420173	16429248	exon	ENSSSCG00000028867,	PPIL4,	+
1:18962363|18978518	1	18962363	18978518	exon	ENSSSCG00000004114,	RAB32,	-
1:18987938|19005183	1	18987938	19005183	exon	ENSSSCG00000004114,	RAB32,	-
1:20525842|20531840	1	20525842	20531840	exon	ENSSSCG00000004123,	UTRN,	-
1:20604706|20617175	1	20604706	20617175	exon	ENSSSCG00000004123,	UTRN,	-
1:20633122|20671055	1	20633122	20671055	exon	ENSSSCG00000004123,	UTRN,	-
1:20776417|20798556	1	20776417	20798556	exon	ENSSSCG00000004123,	UTRN,	-
1:20850878|20898786	1	20850878	20898786	exon	ENSSSCG00000004123,	UTRN,	-
1:20869922|20888975	1	20869922	20888975	exon	ENSSSCG00000004123,	UTRN,	-
1:20876736|20886741	1	20876736	20886741	exon	ENSSSCG00000004123,	UTRN,	-
1:20880686|20898786	1	20880686	20898786	exon	ENSSSCG00000004123,	UTRN,	-
1:20897741|20917634	1	20897741	20917634	exon	ENSSSCG00000004123,	UTRN,	-
1:20908946|20913116	1	20908946	20913116	intron	ENSSSCG00000004123,	UTRN,	-
1:20908952|20913116	1	20908952	20913116	exon	ENSSSCG00000004123,	UTRN,	-
1:21445575|21475169	1	21445575	21475169	exon	ENSSSCG00000004132,	PHACTR2,	-
1:22149932|22150222	1	22149932	22150222	intron	ENSSSCG00000004136,	AIG1,	+
1:22268062|22285821	1	22268062	22285821	intron	ENSSSCG00000004138,	HIVEP2,	+
1:22274446|22285821	1	22274446	22285821	intron	ENSSSCG00000004138,	HIVEP2,	+
1:22274446|22352249	1	22274446	22352249	intron	ENSSSCG00000004138,	HIVEP2,	+
1:22880595|22901667	1	22880595	22901667	exon	ENSSSCG00000004140,	VTA1,	-
1:22891664|22901667	1	22891664	22901667	exon	ENSSSCG00000004140,	VTA1,	-
1:25523036|25528664	1	25523036	25528664	exon	ENSSSCG00000004146,	REPS1,	+
1:25924751|25949389	1	25924751	25949389	exon	ENSSSCG00000004149,	NHSL1,	+
1:27450521|27478260	1	27450521	27478260	exon	ENSSSCG00000026041,	MAP3K5,	+
1:27472676|27478260	1	27472676	27478260	exon	ENSSSCG00000026041,	MAP3K5,	+
1:27507106|27530363	1	27507106	27530363	exon	ENSSSCG00000026041,	MAP3K5,	+
1:28572083|28589887	1	28572083	28589887	exon	ENSSSCG00000004166,	AHI1,	+
1:28597971|28610424	1	28597971	28610424	exon	ENSSSCG00000004166,	AHI1,	+
1:28641447|28685342	1	28641447	28685342	exon	ENSSSCG00000004166,	AHI1,	+
1:29027848|29042644	1	29027848	29042644	exon	ENSSSCG00000004169,	HBS1L,	+
1:29033573|29042644	1	29033573	29042644	exon	ENSSSCG00000004169,	HBS1L,	+
1:31980772|31982095	1	31980772	31982095	exon	ENSSSCG00000004196,	MED23,	+
1:32316914|32340691	1	32316914	32340691	exon	ENSSSCG00000036790,	AKAP7,	-
1:32520013|32522430	1	32520013	32522430	exon	ENSSSCG00000004199,	EPB41L2,	+
1:33271334|33278592	1	33271334	33278592	exon	ENSSSCG00000004203,	L3MBTL3,	-
1:33651342|33659868	1	33651342	33659868	exon	ENSSSCG00000004205,	ARHGAP18,	+
1:33651342|33664847	1	33651342	33664847	exon	ENSSSCG00000004205,	ARHGAP18,	+
1:33672928|33681370	1	33672928	33681370	exon	ENSSSCG00000004205,	ARHGAP18,	+
1:36964151|36994867	1	36964151	36994867	exon	ENSSSCG00000004220,	TRMT11,	-
1:37122169|37167150	1	37122169	37167150	exon	ENSSSCG00000004222,	NCOA7,	-
1:37122169|37182851	1	37122169	37182851	exon	ENSSSCG00000004222,	NCOA7,	-
1:40134576|40137899	1	40134576	40137899	exon	ENSSSCG00000004237,	SERINC1,	+
1:41095324|41104343	1	41095324	41104343	exon	ENSSSCG00000004242,	TBC1D32,	+
1:41101994|41121032	1	41101994	41121032	exon	ENSSSCG00000004242,	TBC1D32,	+
1:41144282|41180922	1	41144282	41180922	exon	ENSSSCG00000004242,	TBC1D32,	+
1:43407280|43441648	1	43407280	43441648	exon	ENSSSCG00000004249,	CEP85L,	+
1:44163930|44171097	1	44163930	44171097	exon	ENSSSCG00000020885,	NUS1,	-
1:44930393|44935340	1	44930393	44935340	exon	ENSSSCG00000004262,	KPNA5,	-
1:45173524|45175282	1	45173524	45175282	exon	ENSSSCG00000025941,	PTP4A1,	+
1:45173524|45175843	1	45173524	45175843	exon	ENSSSCG00000025941,	PTP4A1,	+
1:45173524|45177436	1	45173524	45177436	exon	ENSSSCG00000025941,	PTP4A1,	+
1:50832070|50838859	1	50832070	50838859	exon	ENSSSCG00000004276,	SMAP1,	+
1:50832070|50870956	1	50832070	50870956	exon	ENSSSCG00000004276,	SMAP1,	+
1:50838737|50870956	1	50838737	50870956	intron	ENSSSCG00000004276,	SMAP1,	+
1:52123108|52152735	1	52123108	52152735	exon	ENSSSCG00000004280,	RIMS1,	+
1:52134346|52179177	1	52134346	52179177	exon	ENSSSCG00000004280,	RIMS1,	+
1:53146858|53157947	1	53146858	53157947	exon	ENSSSCG00000022994,	CYB5R4,	+
1:53377072|53382649	1	53377072	53382649	exon	ENSSSCG00000004289,	CEP162,	-
1:53378683|53388118	1	53378683	53388118	exon	ENSSSCG00000004289,	CEP162,	-
1:53397627|53413955	1	53397627	53413955	exon	ENSSSCG00000004289,	CEP162,	-
1:54082885|54090331	1	54082885	54090331	intron	ENSSSCG00000035731,	n/a,	-
1:54461976|54494313	1	54461976	54494313	exon	ENSSSCG00000004293,	SNX14,	-
1:54472561|54494313	1	54472561	54494313	exon	ENSSSCG00000004293,	SNX14,	-
1:54477711|54494313	1	54477711	54494313	exon	ENSSSCG00000004293,	SNX14,	-
1:54487286|54529700	1	54487286	54529700	exon	ENSSSCG00000004293,	SNX14,	-
1:54494181|54502778	1	54494181	54502778	exon	ENSSSCG00000004293,	SNX14,	-
1:54576238|54576836	1	54576238	54576836	exon	ENSSSCG00000004294,	n/a,	-
1:54576238|54581212	1	54576238	54581212	exon	ENSSSCG00000004294,	n/a,	-
1:55666252|55669095	1	55666252	55669095	exon	ENSSSCG00000035281,	ZNF292,	+
1:55937066|55954186	1	55937066	55954186	exon	ENSSSCG00000004303,	RARS2,	-
1:56001862|56006189	1	56001862	56006189	exon	ENSSSCG00000004306,	ORC3,	+
1:56960510|56987501	1	56960510	56987501	exon	ENSSSCG00000004311,	RNGTT,	-
1:56979832|57031666	1	56979832	57031666	exon	ENSSSCG00000004311,	RNGTT,	-
1:57030072|57037382	1	57030072	57037382	exon	ENSSSCG00000004311,	RNGTT,	-
1:57155705|57156521	1	57155705	57156521	intron	ENSSSCG00000032781,	SRSF12,	-
1:64127621|64136473	1	64127621	64136473	exon	ENSSSCG00000027002,	KLHL32,	+
1:66353976|66356192	1	66353976	66356192	exon	ENSSSCG00000037594,	PNISR,	-
1:66353976|66358900	1	66353976	66358900	exon	ENSSSCG00000037594,	PNISR,	-
1:66353976|66360969	1	66353976	66360969	exon	ENSSSCG00000037594,	PNISR,	-
1:66405987|66425204	1	66405987	66425204	exon	ENSSSCG00000004351,	USP45,	-
1:66477213|66484136	1	66477213	66484136	exon	ENSSSCG00000004353,	n/a,	-
1:67576479|67578266	1	67576479	67578266	exon	ENSSSCG00000004358,	ASCC3,	-
1:67576479|67584208	1	67576479	67584208	exon	ENSSSCG00000004358,	ASCC3,	-
1:71082647|71092173	1	71082647	71092173	exon	ENSSSCG00000004364,	HACE1,	-
1:72733011|72738156	1	72733011	72738156	exon	ENSSSCG00000004371,	CRYBG1,	+
1:73564812|73595164	1	73564812	73595164	exon	ENSSSCG00000004379,	SOBP,	+
1:75062347|75069517	1	75062347	75069517	exon	ENSSSCG00000004390,	SESN1,	-
1:75718076|75731720	1	75718076	75731720	exon	ENSSSCG00000004405,	FIG4,	+
1:75718076|75739270	1	75718076	75739270	exon	ENSSSCG00000004405,	FIG4,	+
1:75753869|75759232	1	75753869	75759232	exon	ENSSSCG00000004405,	FIG4,	+
1:76598234|76605761	1	76598234	76605761	exon	ENSSSCG00000037424,	CDK19,	-
1:76649382|76727151	1	76649382	76727151	exon	ENSSSCG00000037424,	CDK19,	-
1:76723120|76750287	1	76723120	76750287	exon	ENSSSCG00000037424,	CDK19,	-
1:77086749|77087208	1	77086749	77087208	exon	ENSSSCG00000004419,	MFSD4B,	+
1:77267171|77270404	1	77267171	77270404	exon	ENSSSCG00000025703,	REV3L,	-
1:77299036|77389841	1	77299036	77389841	exon	ENSSSCG00000025703,	REV3L,	-
1:77311241|77334918	1	77311241	77334918	exon	ENSSSCG00000025703,	REV3L,	-
1:77318498|77394243	1	77318498	77394243	exon	ENSSSCG00000025703,	REV3L,	-
1:78133865|78149434	1	78133865	78149434	exon	ENSSSCG00000004425,	LAMA4,	-
1:79885359|79886038	1	79885359	79886038	exon	ENSSSCG00000004432,	HDAC2,	-
1:82022945|82023413	1	82022945	82023413	exon	ENSSSCG00000004441,	DSE,	+
1:82875117|82891579	1	82875117	82891579	exon	ENSSSCG00000004454,	ME1,	+
1:82966705|82983235	1	82966705	82983235	exon	ENSSSCG00000004454,	ME1,	+
1:83098177|83112794	1	83098177	83112794	exon	ENSSSCG00000004457,	DOPEY1,	-
1:83295333|83295734	1	83295333	83295734	intron	ENSSSCG00000026346,	UBE3D,	+
1:84020523|84036212	1	84020523	84036212	exon	ENSSSCG00000004460,	IBTK,	+
1:84036049|84038578	1	84036049	84038578	exon	ENSSSCG00000004460,	IBTK,	+
1:84036049|84056304	1	84036049	84056304	exon	ENSSSCG00000004460,	IBTK,	+
1:85926481|85964180	1	85926481	85964180	exon	ENSSSCG00000004465,	BCKDHB,	-
1:87134227|87153004	1	87134227	87153004	exon	ENSSSCG00000004473,	PHIP,	+
1:87210273|87212987	1	87210273	87212987	exon	ENSSSCG00000004473,	PHIP,	+
1:87210273|87215583	1	87210273	87215583	exon	ENSSSCG00000004473,	PHIP,	+
1:90069452|90084791	1	90069452	90084791	intergenic_region	n/a	n/a	-
1:90180046|90185143	1	90180046	90185143	exon	ENSSSCG00000020702,	SENP6,	-
1:90203529|90238411	1	90203529	90238411	exon	ENSSSCG00000020702,	SENP6,	-
1:90220788|90255853	1	90220788	90255853	exon	ENSSSCG00000020702,	SENP6,	-
1:90220788|90269663	1	90220788	90269663	exon	ENSSSCG00000020702,	SENP6,	-
1:90238341|90255853	1	90238341	90255853	exon	ENSSSCG00000020702,	SENP6,	-
1:90238341|90269663	1	90238341	90269663	exon	ENSSSCG00000020702,	SENP6,	-
1:90254630|90269663	1	90254630	90269663	exon	ENSSSCG00000020702,	SENP6,	-
1:90803041|90805557	1	90803041	90805557	exon	ENSSSCG00000004484,	COL12A1,	+
1:90822121|90832324	1	90822121	90832324	exon	ENSSSCG00000004484,	COL12A1,	+
1:92136977|92178899	1	92136977	92178899	exon	ENSSSCG00000004485,	CD109,	-
1:94314527|94315177	1	94314527	94315177	intergenic_region	n/a	n/a	+
1:94557868|94561324	1	94557868	94561324	exon	ENSSSCG00000004490,	SETBP1,	+
1:95742426|95742917	1	95742426	95742917	exon	ENSSSCG00000004499,	ATP5A1,	-
1:95743460|95748901	1	95743460	95748901	exon	ENSSSCG00000004499,	ATP5A1,	-
1:95764254|95770215	1	95764254	95770215	exon	ENSSSCG00000004498,	HAUS1,	+
1:95846715|95847499	1	95846715	95847499	exon	ENSSSCG00000004500,	C18orf25,	+
1:96447977|96472730	1	96447977	96472730	exon	ENSSSCG00000034730,	PIAS2,	-
1:96453516|96465249	1	96453516	96465249	exon	ENSSSCG00000034730,	PIAS2,	-
1:96493194|96516009	1	96493194	96516009	exon	ENSSSCG00000034730,	PIAS2,	-
1:97447508|97451864	1	97447508	97451864	exon	ENSSSCG00000004505,	SMAD2,	-
1:97447508|97484275	1	97447508	97484275	exon	ENSSSCG00000004505,	SMAD2,	-
1:98220113|98259964	1	98220113	98259964	exon	ENSSSCG00000004506,	CTIF,	+
1:99194570|99247134	1	99194570	99247134	intergenic_region	n/a	n/a	+
1:99246963|99247134	1	99246963	99247134	intergenic_region	n/a	n/a	+
1:99876556|99896370	1	99876556	99896370	exon	ENSSSCG00000004516,	MBD1,	-
1:100589850|100597672	1	100589850	100597672	exon	ENSSSCG00000004524,	SMAD4,	+
1:100589850|100603238	1	100589850	100603238	exon	ENSSSCG00000004524,	SMAD4,	+
1:100589850|100613174	1	100589850	100613174	exon	ENSSSCG00000004524,	SMAD4,	+
1:100589850|100624993	1	100589850	100624993	exon	ENSSSCG00000004524,	SMAD4,	+
1:100589850|100626668	1	100589850	100626668	exon	ENSSSCG00000004524,	SMAD4,	+
1:100589850|100626714	1	100589850	100626714	exon	ENSSSCG00000004524,	SMAD4,	+
1:100597460|100603238	1	100597460	100603238	exon	ENSSSCG00000004524,	SMAD4,	+
1:100597460|100613174	1	100597460	100613174	exon	ENSSSCG00000004524,	SMAD4,	+
1:100611829|100613174	1	100611829	100613174	exon	ENSSSCG00000004524,	SMAD4,	+
1:103718639|103738168	1	103718639	103738168	intron	ENSSSCG00000004528,	MBD2,	-
1:104748096|104774676	1	104748096	104774676	exon	ENSSSCG00000004535,	TCF4,	-
1:104754317|104756130	1	104754317	104756130	exon	ENSSSCG00000004535,	TCF4,	-
1:104845583|104846273	1	104845583	104846273	exon	ENSSSCG00000004535,	TCF4,	-
1:105987822|106000228	1	105987822	106000228	exon	ENSSSCG00000004537,	TXNL1,	-
1:105998541|106000228	1	105998541	106000228	exon	ENSSSCG00000004537,	TXNL1,	-
1:106148090|106150609	1	106148090	106150609	exon	ENSSSCG00000004538,	WDR7,	+
1:106260487|106402535	1	106260487	106402535	exon	ENSSSCG00000004538,	WDR7,	+
1:106913171|106917338	1	106913171	106917338	exon	ENSSSCG00000004542,	NARS,	-
1:106923369|106924847	1	106923369	106924847	exon	ENSSSCG00000004542,	NARS,	-
1:106923369|106926988	1	106923369	106926988	exon	ENSSSCG00000004542,	NARS,	-
1:107028044|107031624	1	107028044	107031624	exon	ENSSSCG00000004544,	SPG21,	+
1:107330575|107331563	1	107330575	107331563	intron	ENSSSCG00000004550,	OAZ2,	-
1:107535162|107553238	1	107535162	107553238	intron	ENSSSCG00000004551,	ZNF609,	-
1:107552365|107553238	1	107552365	107553238	exon	ENSSSCG00000004551,	ZNF609,	-
1:107763496|107763896	1	107763496	107763896	exon	ENSSSCG00000004558,	CSNK1G1,	+
1:107830884|107831108	1	107830884	107831108	intron	ENSSSCG00000004558,	CSNK1G1,	+
1:107925741|107931133	1	107925741	107931133	exon	ENSSSCG00000004556,	n/a,	-
1:108355144|108371115	1	108355144	108371115	exon	ENSSSCG00000004561,	HERC1,	+
1:108459471|108486823	1	108459471	108486823	exon	ENSSSCG00000028737,	USP3,	-
1:108482616|108486823	1	108482616	108486823	exon	ENSSSCG00000028737,	USP3,	-
1:108996646|109001833	1	108996646	109001833	exon	ENSSSCG00000004570,	TPM1,	-
1:109012434|109012601	1	109012434	109012601	intron	ENSSSCG00000004570,	TPM1,	-
1:109291824|109294665	1	109291824	109294665	exon	ENSSSCG00000024088,	TLN2,	-
1:112355748|112362337	1	112355748	112362337	intron	ENSSSCG00000004582,	BNIP2,	+
1:112875696|112880902	1	112875696	112880902	exon	ENSSSCG00000004587,	MYO1E,	+
1:112875696|112885058	1	112875696	112885058	exon	ENSSSCG00000004587,	MYO1E,	+
1:112985922|112991608	1	112985922	112991608	exon	ENSSSCG00000004589,	RNF111,	-
1:112996635|113013582	1	112996635	113013582	exon	ENSSSCG00000004589,	RNF111,	-
1:113012687|113013582	1	113012687	113013582	exon	ENSSSCG00000004589,	RNF111,	-
1:113097686|113102025	1	113097686	113102025	intron	ENSSSCG00000004592,	SLTM,	+
1:113097707|113102025	1	113097707	113102025	exon	ENSSSCG00000004592,	SLTM,	+
1:113097707|113113585	1	113097707	113113585	exon	ENSSSCG00000004592,	SLTM,	+
1:113115996|113131324	1	113115996	113131324	exon	ENSSSCG00000004592,	SLTM,	+
1:113120458|113126509	1	113120458	113126509	exon	ENSSSCG00000004592,	SLTM,	+
1:113128000|113128579	1	113128000	113128579	exon	ENSSSCG00000004592,	SLTM,	+
1:113128000|113131324	1	113128000	113131324	exon	ENSSSCG00000004592,	SLTM,	+
1:114510778|114525646	1	114510778	114525646	exon	ENSSSCG00000035038,	CGNL1,	-
1:114523013|114525646	1	114523013	114525646	exon	ENSSSCG00000035038,	CGNL1,	-
1:114737786|114740195	1	114737786	114740195	exon	ENSSSCG00000004600,	TCF12,	-
1:114881039|114915607	1	114881039	114915607	exon	ENSSSCG00000004600,	TCF12,	-
1:115244389|115263755	1	115244389	115263755	exon	ENSSSCG00000026960,	ZNF280D,	+
1:115527677|115585772	1	115527677	115585772	exon	ENSSSCG00000004602,	TEX9,	-
1:115553445|115579538	1	115553445	115579538	exon	ENSSSCG00000004602,	TEX9,	-
1:115553445|115585772	1	115553445	115585772	exon	ENSSSCG00000004602,	TEX9,	-
1:115553445|115595480	1	115553445	115595480	exon	ENSSSCG00000004602,	TEX9,	-
1:115575635|115595480	1	115575635	115595480	exon	ENSSSCG00000004602,	TEX9,	-
1:115957998|115982921	1	115957998	115982921	exon	ENSSSCG00000037499,	NEDD4,	+
1:116035999|116051349	1	116035999	116051349	exon	ENSSSCG00000037499,	NEDD4,	-
1:119079826|119103231	1	119079826	119103231	exon	ENSSSCG00000004617,	FAM214A,	+
1:119147938|119152992	1	119147938	119152992	exon	ENSSSCG00000004620,	MYO5A,	+
1:119727110|119740313	1	119727110	119740313	exon	ENSSSCG00000004624,	n/a,	-
1:119735151|119740313	1	119735151	119740313	exon	ENSSSCG00000004624,	n/a,	-
1:119738115|119740313	1	119738115	119740313	exon	ENSSSCG00000004624,	n/a,	-
1:119739121|119740313	1	119739121	119740313	exon	ENSSSCG00000004624,	n/a,	-
1:119871910|119878715	1	119871910	119878715	exon	ENSSSCG00000004626,	TMOD3,	-
1:119871910|119905302	1	119871910	119905302	exon	ENSSSCG00000004626,	TMOD3,	-
1:119905146|119909321	1	119905146	119909321	exon	ENSSSCG00000004626,	TMOD3,	-
1:121156471|121156630	1	121156471	121156630	intron	ENSSSCG00000004636,	TRPM7,	+
1:121172071|121182126	1	121172071	121182126	intron	ENSSSCG00000004636,	TRPM7,	+
1:121192913|121197117	1	121192913	121197117	exon	ENSSSCG00000004636,	TRPM7,	+
1:121217326|121230821	1	121217326	121230821	exon	ENSSSCG00000004636,	TRPM7,	+
1:121217326|121235683	1	121217326	121235683	exon	ENSSSCG00000004636,	TRPM7,	+
1:121330342|121335034	1	121330342	121335034	exon	ENSSSCG00000004639,	USP8,	-
1:121343117|121348284	1	121343117	121348284	exon	ENSSSCG00000004639,	USP8,	-
1:121454891|121464032	1	121454891	121464032	exon	ENSSSCG00000004645,	GABPB1,	+
1:122494128|122514658	1	122494128	122514658	exon	ENSSSCG00000004651,	GALK2,	-
1:122641984|122676949	1	122641984	122676949	exon	ENSSSCG00000004653,	SECISBP2L,	+
1:126674492|126678967	1	126674492	126678967	exon	ENSSSCG00000004679,	SORD,	-
1:126678808|126689119	1	126678808	126689119	exon	ENSSSCG00000004679,	SORD,	-
1:126940328|126942068	1	126940328	126942068	exon	ENSSSCG00000004684,	SPG11,	+
1:127053481|127068976	1	127053481	127068976	exon	ENSSSCG00000035827,	CTDSPL2,	-
1:127066890|127068976	1	127066890	127068976	exon	ENSSSCG00000035827,	CTDSPL2,	-
1:127175568|127177694	1	127175568	127177694	exon	ENSSSCG00000023996,	CASC4,	-
1:127175568|127207695	1	127175568	127207695	exon	ENSSSCG00000023996,	CASC4,	-
1:127195769|127196307	1	127195769	127196307	exon	ENSSSCG00000023996,	CASC4,	-
1:127195769|127207695	1	127195769	127207695	exon	ENSSSCG00000023996,	CASC4,	-
1:127200325|127207695	1	127200325	127207695	exon	ENSSSCG00000023996,	CASC4,	-
1:127746552|127748761	1	127746552	127748761	exon	ENSSSCG00000040383,	MFAP1,	+
1:127925424|127925571	1	127925424	127925571	exon	ENSSSCG00000004705,	MAP1A,	+
1:127977231|127987394	1	127977231	127987394	exon	ENSSSCG00000031949,	TP53BP1,	+
1:128003103|128003586	1	128003103	128003586	exon	ENSSSCG00000031949,	TP53BP1,	+
1:128003103|128008819	1	128003103	128008819	exon	ENSSSCG00000031949,	TP53BP1,	+
1:128284940|128300710	1	128284940	128300710	exon	ENSSSCG00000004716,	TMEM62,	-
1:128404514|128412151	1	128404514	128412151	exon	ENSSSCG00000004717,	UBR1,	+
1:128423978|128427776	1	128423978	128427776	exon	ENSSSCG00000004717,	UBR1,	+
1:128552511|128606080	1	128552511	128606080	exon	ENSSSCG00000004718,	TTBK2,	+
1:128679848|128691567	1	128679848	128691567	exon	ENSSSCG00000022039,	STARD9,	-
1:129106542|129114618	1	129106542	129114618	exon	ENSSSCG00000004730,	TMEM87A,	+
1:129119217|129121595	1	129119217	129121595	exon	ENSSSCG00000004730,	TMEM87A,	+
1:129597881|129602162	1	129597881	129602162	exon	ENSSSCG00000004739,	MGA,	-
1:129651197|129662208	1	129651197	129662208	exon	ENSSSCG00000004739,	MGA,	-
1:129687076|129688206	1	129687076	129688206	exon	ENSSSCG00000004739,	MGA,	-
1:129891354|129892416	1	129891354	129892416	exon	ENSSSCG00000004747,	RTF1,	-
1:130089894|130103599	1	130089894	130103599	exon	ENSSSCG00000004751,	CHP1,	-
1:130255152|130256849	1	130255152	130256849	exon	ENSSSCG00000004753,	INO80,	+
1:130268080|130275035	1	130268080	130275035	exon	ENSSSCG00000004753,	INO80,	+
1:130268080|130277126	1	130268080	130277126	exon	ENSSSCG00000004753,	INO80,	+
1:130672232|130686521	1	130672232	130686521	exon	ENSSSCG00000039107,	n/a,	-
1:131326820|131340853	1	131326820	131340853	exon	ENSSSCG00000039061,	EIF2AK4,	-
1:132769422|132771154	1	132769422	132771154	exon	ENSSSCG00000004791,	RASGRP1,	+
1:132924804|132963031	1	132924804	132963031	exon	ENSSSCG00000039393,	SPRED1,	-
1:132940280|132963031	1	132940280	132963031	exon	ENSSSCG00000039393,	SPRED1,	-
1:134409621|134431681	1	134409621	134431681	exon	ENSSSCG00000026900,	C15orf41,	-
1:135931968|135933024	1	135931968	135933024	exon	ENSSSCG00000033875,	n/a,	+
1:135963107|135963317	1	135963107	135963317	intron	ENSSSCG00000033875,	n/a,	+
1:136003633|136010863	1	136003633	136010863	exon	ENSSSCG00000033875,	n/a,	+
1:136157112|136164328	1	136157112	136164328	exon	ENSSSCG00000004802,	AQR,	+
1:136175602|136179661	1	136175602	136179661	exon	ENSSSCG00000004802,	AQR,	+
1:136190466|136195600	1	136190466	136195600	exon	ENSSSCG00000004802,	AQR,	+
1:136190466|136199337	1	136190466	136199337	exon	ENSSSCG00000004802,	AQR,	+
1:137638041|137638586	1	137638041	137638586	exon	ENSSSCG00000030560,	IGF1R,	-
1:137910161|137951139	1	137910161	137951139	exon	ENSSSCG00000004813,	TTC23,	-
1:138126809|138141536	1	138126809	138141536	exon	ENSSSCG00000004814,	LRRC28,	+
1:138126904|138166855	1	138126904	138166855	exon	ENSSSCG00000004814,	LRRC28,	+
1:138688023|138703244	1	138688023	138703244	exon	ENSSSCG00000038452,	ADAMTS17,	-
1:141920484|141927044	1	141920484	141927044	exon	ENSSSCG00000004832,	UBE3A,	+
1:144967552|144968613	1	144967552	144968613	exon	ENSSSCG00000004854,	TJP1,	-
1:144967552|144996054	1	144967552	144996054	exon	ENSSSCG00000004854,	TJP1,	-
1:144999899|145000175	1	144999899	145000175	exon	ENSSSCG00000004854,	TJP1,	-
1:145793906|145798752	1	145793906	145798752	exon	ENSSSCG00000005787,	CTDP1,	-
1:146128967|146194348	1	146128967	146194348	exon	ENSSSCG00000004857,	ATP9B,	-
1:146142261|146194348	1	146142261	146194348	exon	ENSSSCG00000004857,	ATP9B,	-
1:146154356|146194348	1	146154356	146194348	exon	ENSSSCG00000004857,	ATP9B,	-
1:146174106|146194348	1	146174106	146194348	exon	ENSSSCG00000004857,	ATP9B,	-
1:146194240|146210585	1	146194240	146210585	exon	ENSSSCG00000004857,	ATP9B,	-
1:147750272|147767245	1	147750272	147767245	exon	ENSSSCG00000023533,	ZNF236,	-
1:149258310|149357536	1	149258310	149357536	exon	ENSSSCG00000033971,	ZNF407,	-
1:149478221|149488620	1	149478221	149488620	exon	ENSSSCG00000033971,	ZNF407,	-
1:158249937|158251386	1	158249937	158251386	exon	ENSSSCG00000004893,	VPS4B,	+
1:158261841|158264523	1	158261841	158264523	exon	ENSSSCG00000004893,	VPS4B,	+
1:158988466|159006320	1	158988466	159006320	exon	ENSSSCG00000004897,	ZCCHC2,	-
1:159341717|159350894	1	159341717	159350894	exon	ENSSSCG00000004901,	PIGN,	+
1:159371732|159381432	1	159371732	159381432	exon	ENSSSCG00000004901,	PIGN,	+
1:161514723|161524503	1	161514723	161524503	exon	ENSSSCG00000004907,	CCBE1,	+
1:161514723|161534950	1	161514723	161534950	exon	ENSSSCG00000004907,	CCBE1,	+
1:161909790|161920459	1	161909790	161920459	exon	ENSSSCG00000034704,	ZNF532,	-
1:161909790|161924707	1	161909790	161924707	exon	ENSSSCG00000034704,	ZNF532,	-
1:163013886|163020678	1	163013886	163020678	exon	ENSSSCG00000004921,	ATP8B1,	+
1:163189295|163189984	1	163189295	163189984	exon	ENSSSCG00000004927,	CLPX,	-
1:163189295|163197984	1	163189295	163197984	exon	ENSSSCG00000004927,	CLPX,	-
1:163294087|163297213	1	163294087	163297213	exon	ENSSSCG00000004929,	PARP16,	-
1:163475931|163485045	1	163475931	163485045	exon	ENSSSCG00000004934,	DPP8,	-
1:163477441|163481032	1	163477441	163481032	exon	ENSSSCG00000004934,	DPP8,	-
1:163477441|163485045	1	163477441	163485045	exon	ENSSSCG00000004934,	DPP8,	-
1:163492140|163503494	1	163492140	163503494	exon	ENSSSCG00000004934,	DPP8,	-
1:163723372|163758473	1	163723372	163758473	exon	ENSSSCG00000004938,	DENND4A,	-
1:163743155|163758473	1	163743155	163758473	exon	ENSSSCG00000004938,	DENND4A,	-
1:163865640|163866262	1	163865640	163866262	exon	ENSSSCG00000032312,	RAB11A,	+
1:164348762|164352028	1	164348762	164352028	intergenic_region	n/a	n/a	+
1:164420445|164422619	1	164420445	164422619	exon	ENSSSCG00000004943,	MAP2K1,	+
1:164420445|164433489	1	164420445	164433489	exon	ENSSSCG00000004943,	MAP2K1,	+
1:165162980|165168640	1	165162980	165168640	exon	ENSSSCG00000004951,	AAGAB,	-
1:165967751|165972149	1	165967751	165972149	intron	ENSSSCG00000004958,	PIAS1,	-
1:165996063|165996507	1	165996063	165996507	exon	ENSSSCG00000004958,	PIAS1,	+
1:166033284|166037819	1	166033284	166037819	exon	ENSSSCG00000004958,	PIAS1,	+
1:166033284|166044981	1	166033284	166044981	exon	ENSSSCG00000004958,	PIAS1,	+
1:166036953|166044981	1	166036953	166044981	exon	ENSSSCG00000004958,	PIAS1,	+
1:166036953|166058413	1	166036953	166058413	exon	ENSSSCG00000004958,	PIAS1,	+
1:166036953|166073595	1	166036953	166073595	exon	ENSSSCG00000004958,	PIAS1,	+
1:166239012|166246597	1	166239012	166246597	exon	ENSSSCG00000004961,	ITGA11,	-
1:169393952|169430733	1	169393952	169430733	exon	ENSSSCG00000004979,	MYO9A,	-
1:169420292|169424282	1	169420292	169424282	exon	ENSSSCG00000004979,	MYO9A,	-
1:169462444|169482865	1	169462444	169482865	exon	ENSSSCG00000004979,	MYO9A,	-
1:169468880|169482865	1	169468880	169482865	exon	ENSSSCG00000004979,	MYO9A,	-
1:169491976|169559446	1	169491976	169559446	exon	ENSSSCG00000004979,	MYO9A,	-
1:169513193|169540623	1	169513193	169540623	exon	ENSSSCG00000004979,	MYO9A,	-
1:169530570|169559446	1	169530570	169559446	exon	ENSSSCG00000004979,	MYO9A,	-
1:169540497|169559446	1	169540497	169559446	exon	ENSSSCG00000004979,	MYO9A,	-
1:169551755|169559446	1	169551755	169559446	exon	ENSSSCG00000004979,	MYO9A,	-
1:169678853|169693145	1	169678853	169693145	exon	ENSSSCG00000004985,	n/a,	+
1:169713656|169718710	1	169713656	169718710	exon	ENSSSCG00000004986,	TRAPPC6B,	-
1:175149204|175149728	1	175149204	175149728	exon	ENSSSCG00000030679,	C14orf28,	+
1:175221564|175230407	1	175221564	175230407	exon	ENSSSCG00000027765,	TOGARAM1,	+
1:175221564|175245842	1	175221564	175245842	exon	ENSSSCG00000027765,	TOGARAM1,	+
1:175223270|175230407	1	175223270	175230407	exon	ENSSSCG00000027765,	TOGARAM1,	+
1:175244214|175246746	1	175244214	175246746	exon	ENSSSCG00000027765,	TOGARAM1,	+
1:175300727|175306182	1	175300727	175306182	exon	ENSSSCG00000004997,	PRPF39,	+
1:175311364|175311969	1	175311364	175311969	exon	ENSSSCG00000004997,	PRPF39,	+
1:175422949|175443338	1	175422949	175443338	exon	ENSSSCG00000004999,	MIS18BP1,	-
1:175430281|175438963	1	175430281	175438963	exon	ENSSSCG00000004999,	MIS18BP1,	-
1:179631516|179636388	1	179631516	179636388	exon	ENSSSCG00000005011,	NEMF,	-
1:179650258|179656225	1	179650258	179656225	exon	ENSSSCG00000005011,	NEMF,	-
1:179931374|179936440	1	179931374	179936440	exon	ENSSSCG00000005015,	SOS2,	-
1:179957822|179959267	1	179957822	179959267	exon	ENSSSCG00000005015,	SOS2,	-
1:180187757|180195770	1	180187757	180195770	exon	ENSSSCG00000036634,	MAP4K5,	-
1:180191312|180195770	1	180191312	180195770	exon	ENSSSCG00000036634,	MAP4K5,	-
1:180191312|180197206	1	180191312	180197206	exon	ENSSSCG00000036634,	MAP4K5,	-
1:180354440|180364159	1	180354440	180364159	exon	ENSSSCG00000005020,	ATL1,	+
1:180484503|180489659	1	180484503	180489659	exon	ENSSSCG00000005022,	NIN,	-
1:180529105|180552016	1	180529105	180552016	exon	ENSSSCG00000005022,	NIN,	-
1:181739654|181743674	1	181739654	181743674	exon	ENSSSCG00000005030,	NID2,	-
1:182231886|182234106	1	182231886	182234106	exon	ENSSSCG00000005036,	GPR137C,	+
1:182335259|182341782	1	182335259	182341782	exon	ENSSSCG00000005038,	PSMC6,	+
1:182335825|182341116	1	182335825	182341116	exon	ENSSSCG00000005038,	PSMC6,	+
1:182338671|182341116	1	182338671	182341116	exon	ENSSSCG00000005038,	PSMC6,	+
1:182341721|182348499	1	182341721	182348499	exon	ENSSSCG00000005038,	PSMC6,	+
1:182373763|182388778	1	182373763	182388778	exon	ENSSSCG00000005039,	STYX,	+
1:182522576|182542799	1	182522576	182542799	exon	ENSSSCG00000005041,	FERMT2,	-
1:182683009|182720865	1	182683009	182720865	exon	ENSSSCG00000005043,	DDHD1,	-
1:182688834|182720865	1	182688834	182720865	exon	ENSSSCG00000005043,	DDHD1,	-
1:182698437|182720865	1	182698437	182720865	exon	ENSSSCG00000005043,	DDHD1,	-
1:182704711|182720865	1	182704711	182720865	exon	ENSSSCG00000005043,	DDHD1,	-
1:182709191|182720865	1	182709191	182720865	exon	ENSSSCG00000005043,	DDHD1,	-
1:184048957|184049475	1	184048957	184049475	exon	ENSSSCG00000023408,	SAMD4A,	+
1:184136593|184136825	1	184136593	184136825	exon	ENSSSCG00000023408,	SAMD4A,	+
1:184517666|184535016	1	184517666	184535016	exon	ENSSSCG00000005056,	DLGAP5,	-
1:184715052|184717478	1	184715052	184717478	exon	ENSSSCG00000005058,	ATG14,	-
1:184914188|184920865	1	184914188	184920865	exon	ENSSSCG00000005060,	KTN1,	+
1:184914188|184923633	1	184914188	184923633	exon	ENSSSCG00000005060,	KTN1,	+
1:184920695|184929979	1	184920695	184929979	exon	ENSSSCG00000005060,	KTN1,	+
1:184920695|184940806	1	184920695	184940806	exon	ENSSSCG00000005060,	KTN1,	+
1:184957030|184960118	1	184957030	184960118	exon	ENSSSCG00000005060,	KTN1,	+
1:184960028|184975608	1	184960028	184975608	exon	ENSSSCG00000005060,	KTN1,	+
1:187235545|187248174	1	187235545	187248174	exon	ENSSSCG00000005071,	C14orf37,	-
1:187315688|187323793	1	187315688	187323793	exon	ENSSSCG00000022299,	ACTR10,	+
1:187840447|187845827	1	187840447	187845827	intron	ENSSSCG00000033445,	n/a,	+
1:188591477|188594965	1	188591477	188594965	exon	ENSSSCG00000037854,	L3HYPDH,	-
1:189746194|189769062	1	189746194	189769062	exon	ENSSSCG00000005090,	MNAT1,	+
1:189748000|189763655	1	189748000	189763655	exon	ENSSSCG00000005090,	MNAT1,	+
1:189757487|189769062	1	189757487	189769062	exon	ENSSSCG00000005090,	MNAT1,	+
1:189763515|189809078	1	189763515	189809078	exon	ENSSSCG00000005090,	MNAT1,	+
1:190412832|190413822	1	190412832	190413822	exon	ENSSSCG00000005095,	PRKCH,	+
1:190648253|190649258	1	190648253	190649258	exon	ENSSSCG00000005096,	HIF1A,	+
1:190648253|190654424	1	190648253	190654424	exon	ENSSSCG00000005096,	HIF1A,	+
1:190697358|190703707	1	190697358	190703707	exon	ENSSSCG00000005097,	SNAPC1,	+
1:193958365|193968549	1	193958365	193968549	exon	ENSSSCG00000005110,	SYNE2,	-
1:194001520|194004255	1	194001520	194004255	exon	ENSSSCG00000005110,	SYNE2,	-
1:196103347|196127738	1	196103347	196127738	exon	ENSSSCG00000005124,	IFT74,	-
1:196235464|196237559	1	196235464	196237559	exon	ENSSSCG00000005127,	CAAP1,	+
1:201392889|201418208	1	201392889	201418208	intergenic_region	n/a	n/a	+
1:201417541|201540790	1	201417541	201540790	intergenic_region	n/a	n/a	+
1:201418039|201426491	1	201418039	201426491	intron	ENSSSCG00000037813,	n/a,	+
1:202107433|202110999	1	202107433	202110999	exon	ENSSSCG00000028406,	FOCAD,	-
1:202188216|202228210	1	202188216	202228210	exon	ENSSSCG00000028406,	FOCAD,	-
1:202207302|202228210	1	202207302	202228210	exon	ENSSSCG00000028406,	FOCAD,	-
1:202536297|202536998	1	202536297	202536998	exon	ENSSSCG00000005166,	MLLT3,	+
1:203494616|203537078	1	203494616	203537078	exon	ENSSSCG00000005170,	DENND4C,	-
1:203502034|203504966	1	203502034	203504966	exon	ENSSSCG00000005170,	DENND4C,	-
1:203502034|203561227	1	203502034	203561227	exon	ENSSSCG00000005170,	DENND4C,	-
1:203515105|203537078	1	203515105	203537078	exon	ENSSSCG00000005170,	DENND4C,	-
1:203531906|203537078	1	203531906	203537078	exon	ENSSSCG00000005170,	DENND4C,	-
1:203531906|203547745	1	203531906	203547745	exon	ENSSSCG00000005170,	DENND4C,	-
1:203544304|203547745	1	203544304	203547745	exon	ENSSSCG00000005170,	DENND4C,	-
1:203560906|203561227	1	203560906	203561227	exon	ENSSSCG00000005170,	DENND4C,	-
1:204190143|204211163	1	204190143	204211163	exon	ENSSSCG00000040366,	ADAMTSL1,	-
1:204211025|204225467	1	204211025	204225467	exon	ENSSSCG00000040366,	ADAMTSL1,	-
1:205468054|205527866	1	205468054	205527866	exon	ENSSSCG00000005178,	CNTLN,	-
1:205515399|205527866	1	205515399	205527866	exon	ENSSSCG00000005178,	CNTLN,	-
1:205515399|205557988	1	205515399	205557988	exon	ENSSSCG00000005178,	CNTLN,	-
1:205557794|205624826	1	205557794	205624826	exon	ENSSSCG00000005178,	CNTLN,	-
1:205604847|205624826	1	205604847	205624826	exon	ENSSSCG00000005178,	CNTLN,	-
1:206068176|206114157	1	206068176	206114157	exon	ENSSSCG00000005180,	BNC2,	+
1:206097434|206114157	1	206097434	206114157	intron	ENSSSCG00000005180,	BNC2,	+
1:206352676|206354645	1	206352676	206354645	exon	ENSSSCG00000005180,	BNC2,	+
1:207101920|207104545	1	207101920	207104545	exon	ENSSSCG00000005182,	CCDC171,	-
1:207190793|207194651	1	207190793	207194651	exon	ENSSSCG00000005183,	n/a,	+
1:207190793|207201653	1	207190793	207201653	exon	ENSSSCG00000005183,	n/a,	+
1:209234754|209244141	1	209234754	209244141	exon	ENSSSCG00000005191,	MPDZ,	+
1:209261053|209265789	1	209261053	209265789	exon	ENSSSCG00000005191,	MPDZ,	+
1:209261053|209336205	1	209261053	209336205	exon	ENSSSCG00000005191,	MPDZ,	+
1:209278210|209286611	1	209278210	209286611	exon	ENSSSCG00000005191,	MPDZ,	+
1:209328952|209330339	1	209328952	209330339	exon	ENSSSCG00000005191,	MPDZ,	+
1:215371012|215389275	1	215371012	215389275	exon	ENSSSCG00000005198,	KDM4C,	-
1:215754530|215771774	1	215754530	215771774	exon	ENSSSCG00000005201,	UHRF2,	-
1:216148995|216177064	1	216148995	216177064	exon	ENSSSCG00000005205,	KIAA2026,	+
1:216148995|216190639	1	216148995	216190639	exon	ENSSSCG00000005205,	KIAA2026,	+
1:216148995|216199042	1	216148995	216199042	exon	ENSSSCG00000005205,	KIAA2026,	+
1:216175647|216199042	1	216175647	216199042	exon	ENSSSCG00000005205,	KIAA2026,	+
1:216175647|216214988	1	216175647	216214988	exon	ENSSSCG00000005205,	KIAA2026,	+
1:216209672|216210109	1	216209672	216210109	intron	ENSSSCG00000005205,	KIAA2026,	+
1:216427782|216434127	1	216427782	216434127	exon	ENSSSCG00000005208,	RIC1,	-
1:216763458|216763753	1	216763458	216763753	exon	ENSSSCG00000005216,	n/a,	+
1:216914275|216951002	1	216914275	216951002	exon	ENSSSCG00000005215,	JAK2,	-
1:217786693|217794582	1	217786693	217794582	intron	ENSSSCG00000005224,	GLIS3,	+
1:217793463|217794582	1	217793463	217794582	exon	ENSSSCG00000005224,	GLIS3,	+
1:218340591|218340821	1	218340591	218340821	intron	ENSSSCG00000005225,	RFX3,	-
1:218569068|218573173	1	218569068	218573173	exon	ENSSSCG00000005225,	RFX3,	+
1:219000459|219005882	1	219000459	219005882	exon	ENSSSCG00000005227,	PUM3,	+
1:219000459|219008904	1	219000459	219008904	exon	ENSSSCG00000005227,	PUM3,	+
1:219000459|219012918	1	219000459	219012918	exon	ENSSSCG00000005227,	PUM3,	+
1:219009383|219012918	1	219009383	219012918	exon	ENSSSCG00000005227,	PUM3,	+
1:219010541|219028462	1	219010541	219028462	exon	ENSSSCG00000005227,	PUM3,	+
1:219625602|219661659	1	219625602	219661659	exon	ENSSSCG00000005232,	SMARCA2,	-
1:219640995|219643357	1	219640995	219643357	exon	ENSSSCG00000005232,	SMARCA2,	-
1:219640995|219661659	1	219640995	219661659	exon	ENSSSCG00000005232,	SMARCA2,	-
1:219700610|219710311	1	219700610	219710311	exon	ENSSSCG00000005232,	SMARCA2,	-
1:219700610|219730732	1	219700610	219730732	exon	ENSSSCG00000005232,	SMARCA2,	-
1:219770042|219776847	1	219770042	219776847	exon	ENSSSCG00000005232,	SMARCA2,	-
1:222575849|222582812	1	222575849	222582812	exon	ENSSSCG00000005247,	TJP2,	+
1:223459542|223465757	1	223459542	223465757	exon	ENSSSCG00000030655,	MAMDC2,	+
1:223585502|223596456	1	223585502	223596456	exon	ENSSSCG00000005255,	SMC5,	+
1:223593900|223596456	1	223593900	223596456	exon	ENSSSCG00000005255,	SMC5,	+
1:223608485|223647693	1	223608485	223647693	exon	ENSSSCG00000005255,	SMC5,	+
1:223722952|223723842	1	223722952	223723842	exon	ENSSSCG00000021646,	KLF9,	-
1:225154199|225159215	1	225154199	225159215	exon	ENSSSCG00000021802,	ABHD17B,	-
1:227884405|227932487	1	227884405	227932487	exon	ENSSSCG00000005269,	TRPM6,	-
1:227998338|228037829	1	227998338	228037829	intergenic_region	n/a	n/a	-
1:227999397|228037829	1	227999397	228037829	intergenic_region	n/a	n/a	-
1:228032343|228037829	1	228032343	228037829	intergenic_region	n/a	n/a	-
1:228066063|228083143	1	228066063	228083143	exon	ENSSSCG00000005271,	CARNMT1,	-
1:228169283|228187013	1	228169283	228187013	exon	ENSSSCG00000005273,	OSTF1,	+
1:228980934|228986161	1	228980934	228986161	exon	ENSSSCG00000023520,	PCSK5,	+
1:230091380|230101283	1	230091380	230101283	intron	ENSSSCG00000038483,	n/a,	+
1:230136776|230153726	1	230136776	230153726	exon	ENSSSCG00000005282,	n/a,	+
1:230208936|230209156	1	230208936	230209156	intron	ENSSSCG00000005282,	n/a,	+
1:230431570|230484701	1	230431570	230484701	intron	ENSSSCG00000005284,	GNA14,	-
1:232392205|232434510	1	232392205	232434510	exon	ENSSSCG00000005288,	TLE4,	+
1:235969399|235983215	1	235969399	235983215	exon	ENSSSCG00000005305,	UNC13B,	+
1:235969399|235999042	1	235969399	235999042	exon	ENSSSCG00000005305,	UNC13B,	+
1:236037546|236061313	1	236037546	236061313	exon	ENSSSCG00000005305,	UNC13B,	+
1:236043218|236061313	1	236043218	236061313	exon	ENSSSCG00000005305,	UNC13B,	+
1:237126956|237127531	1	237126956	237127531	exon	ENSSSCG00000005343,	RNF38,	-
1:239548010|239564082	1	239548010	239564082	exon	ENSSSCG00000005368,	XPA,	-
1:239800374|239832709	1	239800374	239832709	exon	ENSSSCG00000005371,	HEMGN,	-
1:239831054|239832709	1	239831054	239832709	exon	ENSSSCG00000005371,	HEMGN,	-
1:240036122|240040048	1	240036122	240040048	exon	ENSSSCG00000005376,	TBC1D2,	-
1:240889406|240900266	1	240889406	240900266	exon	ENSSSCG00000005382,	TGFBR1,	+
1:241979932|241993256	1	241979932	241993256	exon	ENSSSCG00000005388,	INVS,	+
1:241979932|241998014	1	241979932	241998014	exon	ENSSSCG00000005388,	INVS,	+
1:241979932|242018942	1	241979932	242018942	exon	ENSSSCG00000005388,	INVS,	+
1:241982596|241998014	1	241982596	241998014	exon	ENSSSCG00000005388,	INVS,	+
1:241982596|242018942	1	241982596	242018942	exon	ENSSSCG00000005388,	INVS,	+
1:242018656|242018942	1	242018656	242018942	exon	ENSSSCG00000005388,	INVS,	+
1:242111791|242116331	1	242111791	242116331	exon	ENSSSCG00000005389,	TEX10,	-
1:242242621|242259806	1	242242621	242259806	exon	ENSSSCG00000005391,	MSANTD3-TMEFF1,	+
1:242242621|242280710	1	242242621	242280710	exon	ENSSSCG00000005391,	MSANTD3-TMEFF1,	+
1:242242621|242295584	1	242242621	242295584	exon	ENSSSCG00000005391,	MSANTD3-TMEFF1,	+
1:246079111|246122977	1	246079111	246122977	intergenic_region	n/a	n/a	-
1:246238089|246243861	1	246238089	246243861	exon	ENSSSCG00000005423,	ABCA1,	-
1:248145066|248157537	1	248145066	248157537	exon	ENSSSCG00000031592,	ZNF462,	+
1:248463645|248468871	1	248463645	248468871	exon	ENSSSCG00000005436,	n/a,	+
1:248463645|248474020	1	248463645	248474020	exon	ENSSSCG00000005436,	n/a,	+
1:248463645|248483274	1	248463645	248483274	exon	ENSSSCG00000005436,	n/a,	+
1:248463645|248486255	1	248463645	248486255	exon	ENSSSCG00000005436,	n/a,	+
1:248467612|248474020	1	248467612	248474020	exon	ENSSSCG00000005436,	n/a,	+
1:249967177|249975386	1	249967177	249975386	exon	ENSSSCG00000005441,	n/a,	+
1:249970984|249975386	1	249970984	249975386	exon	ENSSSCG00000005441,	n/a,	+
1:250097104|250104857	1	250097104	250104857	exon	ENSSSCG00000005444,	TMEM245,	-
1:250097104|250124804	1	250097104	250124804	exon	ENSSSCG00000005444,	TMEM245,	-
1:250824310|250911730	1	250824310	250911730	exon	ENSSSCG00000033120,	PALM2,	+
1:250824310|250956707	1	250824310	250956707	exon	ENSSSCG00000033120,	PALM2,	+
1:250966943|250967638	1	250966943	250967638	exon	ENSSSCG00000033120,	PALM2,	+
1:250998111|250999116	1	250998111	250999116	intron	ENSSSCG00000033120,	PALM2,	-
1:251155454|251155631	1	251155454	251155631	exon	ENSSSCG00000033120,	PALM2,	-
1:251393460|251398408	1	251393460	251398408	exon	ENSSSCG00000005455,	SVEP1,	-
1:251396082|251398408	1	251396082	251398408	exon	ENSSSCG00000005455,	SVEP1,	-
1:251656778|251746871	1	251656778	251746871	intron	ENSSSCG00000005456,	MUSK,	-
1:252271582|252280307	1	252271582	252280307	exon	ENSSSCG00000005459,	KIAA0368,	-
1:252431131|252435454	1	252431131	252435454	intron	ENSSSCG00000021386,ENSSSCG00000005460,	PTGR1,DNAJC25,	+
1:253012174|253014268	1	253012174	253014268	exon	ENSSSCG00000005466,	PTBP3,	-
1:253012174|253024654	1	253012174	253024654	exon	ENSSSCG00000005466,	PTBP3,	-
1:253012174|253056412	1	253012174	253056412	exon	ENSSSCG00000005466,	PTBP3,	-
1:253024490|253056412	1	253024490	253056412	exon	ENSSSCG00000005466,	PTBP3,	-
1:253034155|253056412	1	253034155	253056412	exon	ENSSSCG00000005466,	PTBP3,	-
1:253131828|253139379	1	253131828	253139379	exon	ENSSSCG00000005467,	HSDL2,	+
1:253179680|253190897	1	253179680	253190897	exon	ENSSSCG00000005467,	HSDL2,	+
1:253275155|253276349	1	253275155	253276349	exon	ENSSSCG00000005469,	KIAA1958,	+
1:253514454|253532500	1	253514454	253532500	exon	ENSSSCG00000005471,	SNX30,	+
1:253842995|253853400	1	253842995	253853400	exon	ENSSSCG00000005477,	FKBP15,	-
1:253957057|253959670	1	253957057	253959670	exon	ENSSSCG00000020987,	WDR31,	-
1:254204182|254204474	1	254204182	254204474	intron	ENSSSCG00000005481,	n/a,	+
1:256613772|256628618	1	256613772	256628618	exon	ENSSSCG00000005498,	PAPPA,	+
1:260549830|260564338	1	260549830	260564338	exon	ENSSSCG00000028117,	n/a,	-
1:260586642|260607330	1	260586642	260607330	exon	ENSSSCG00000028117,	n/a,	-
1:261237316|261246048	1	261237316	261246048	exon	ENSSSCG00000005514,ENSSSCG00000034749,	RAB14,n/a,	-
1:261244549|261246048	1	261244549	261246048	exon	ENSSSCG00000005514,	RAB14,	-
1:261388210|261394508	1	261388210	261394508	exon	ENSSSCG00000036639,	STOM,	-
1:263796479|263797331	1	263796479	263797331	exon	ENSSSCG00000005575,	RC3H2,	-
1:263804087|263814895	1	263804087	263814895	exon	ENSSSCG00000005575,	RC3H2,	-
1:263873074|263916275	1	263873074	263916275	exon	ENSSSCG00000020743,	RABGAP1,	+
1:263873074|263932949	1	263873074	263932949	exon	ENSSSCG00000020743,	RABGAP1,	+
1:263873074|263940366	1	263873074	263940366	exon	ENSSSCG00000020743,	RABGAP1,	+
1:263873213|263916275	1	263873213	263916275	exon	ENSSSCG00000020743,	RABGAP1,	+
1:263932775|263940366	1	263932775	263940366	exon	ENSSSCG00000020743,	RABGAP1,	+
1:263932775|263985711	1	263932775	263985711	exon	ENSSSCG00000020743,	RABGAP1,	+
1:264485903|264529205	1	264485903	264529205	intron	ENSSSCG00000005585,	DENND1A,	-
1:264644525|264782210	1	264644525	264782210	exon	ENSSSCG00000005585,	DENND1A,	-
1:265357209|265369337	1	265357209	265369337	exon	ENSSSCG00000005589,	NR6A1,	-
1:265686661|265687811	1	265686661	265687811	exon	ENSSSCG00000005597,	GOLGA1,	-
1:265983768|265988965	1	265983768	265988965	exon	ENSSSCG00000005602,	GAPVD1,	+
1:266296454|266312704	1	266296454	266312704	exon	ENSSSCG00000029169,	MAPKAP1,	-
1:266296454|266321713	1	266296454	266321713	exon	ENSSSCG00000029169,	MAPKAP1,	-
1:266309590|266312704	1	266309590	266312704	exon	ENSSSCG00000029169,	MAPKAP1,	-
1:266309590|266321713	1	266309590	266321713	exon	ENSSSCG00000029169,	MAPKAP1,	-
1:266554302|266575250	1	266554302	266575250	exon	ENSSSCG00000005604,	PBX3,	+
1:266567618|266575250	1	266567618	266575250	exon	ENSSSCG00000005604,	PBX3,	+
1:266947329|267028781	1	266947329	267028781	exon	ENSSSCG00000036926,	MVB12B,	+
1:266981815|266999838	1	266981815	266999838	exon	ENSSSCG00000036926,	MVB12B,	+
1:266981815|267028781	1	266981815	267028781	exon	ENSSSCG00000036926,	MVB12B,	+
1:266986661|266999838	1	266986661	266999838	exon	ENSSSCG00000036926,	MVB12B,	+
1:267525106|267545008	1	267525106	267545008	exon	ENSSSCG00000005607,	RALGPS1,	+
1:268168484|268168718	1	268168484	268168718	intron	ENSSSCG00000005617,	STXBP1,	+
1:268966656|268978809	1	268966656	268978809	exon	ENSSSCG00000005654,	SPTAN1,	+
1:269000853|269001127	1	269000853	269001127	exon	ENSSSCG00000005654,	SPTAN1,	+
1:270096257|270131332	1	270096257	270131332	exon	ENSSSCG00000005689,	FNBP1,	-
1:270112842|270131332	1	270112842	270131332	exon	ENSSSCG00000005689,	FNBP1,	-
1:270205474|270211454	1	270205474	270211454	exon	ENSSSCG00000038868,	GPR107,	+
1:270874729|270876043	1	270874729	270876043	exon	ENSSSCG00000005706,	ABL1,	+
1:270874729|270897897	1	270874729	270897897	exon	ENSSSCG00000005706,	ABL1,	+
1:270899688|270900268	1	270899688	270900268	exon	ENSSSCG00000005706,	ABL1,	+
1:271368900|271377311	1	271368900	271377311	exon	ENSSSCG00000005715,	PRRC2B,	+
1:271368900|271384260	1	271368900	271384260	exon	ENSSSCG00000005715,	PRRC2B,	+
1:271368904|271377311	1	271368904	271377311	exon	ENSSSCG00000005715,	PRRC2B,	+
1:271373683|271384260	1	271373683	271384260	exon	ENSSSCG00000005715,	PRRC2B,	+
1:271551340|271561877	1	271551340	271561877	exon	ENSSSCG00000005719,	RAPGEF1,	-
1:272112664|272127308	1	272112664	272127308	exon	ENSSSCG00000005724,	SETX,	-
1:272122492|272138444	1	272122492	272138444	exon	ENSSSCG00000005724,	SETX,	-
1:272399435|272418352	1	272399435	272418352	exon	ENSSSCG00000005729,	DDX31,	-
1:273342081|273347767	1	273342081	273347767	exon	ENSSSCG00000005743,	VAV2,	-
2:129491|156686	2	129491	156686	intergenic_region	n/a	n/a	-
2:293097|295170	2	293097	295170	intergenic_region	n/a	n/a	-
2:594391|606966	2	594391	606966	exon	ENSSSCG00000012836,	AP2A2,	+
2:603367|606966	2	603367	606966	exon	ENSSSCG00000012836,	AP2A2,	+
2:621540|627163	2	621540	627163	exon	ENSSSCG00000012836,	AP2A2,	+
2:1914657|1921071	2	1914657	1921071	exon	ENSSSCG00000039556,	KCNQ1,	+
2:2073852|2074299	2	2073852	2074299	exon	ENSSSCG00000012856,	NAP1L4,	-
2:2365031|2365589	2	2365031	2365589	exon	ENSSSCG00000012859,	NADSYN1,	-
2:3092101|3092483	2	3092101	3092483	exon	ENSSSCG00000037451,	PPFIA1,	-
2:3096937|3098647	2	3096937	3098647	exon	ENSSSCG00000037451,	PPFIA1,	-
2:3124713|3126923	2	3124713	3126923	exon	ENSSSCG00000037451,	PPFIA1,	-
2:3608379|3609192	2	3608379	3609192	intron	ENSSSCG00000031191,ENSSSCG00000012874,	n/a,ORAOV1,	+
2:4412502|4422440	2	4412502	4422440	exon	ENSSSCG00000012884,	PPP6R3,	-
2:4428979|4449449	2	4428979	4449449	exon	ENSSSCG00000012884,	PPP6R3,	-
2:4431225|4442066	2	4431225	4442066	exon	ENSSSCG00000012884,	PPP6R3,	-
2:4431225|4449449	2	4431225	4449449	exon	ENSSSCG00000012884,	PPP6R3,	-
2:4431225|4459058	2	4431225	4459058	exon	ENSSSCG00000012884,	PPP6R3,	-
2:4436087|4440048	2	4436087	4440048	exon	ENSSSCG00000012884,	PPP6R3,	-
2:4458921|4479961	2	4458921	4479961	exon	ENSSSCG00000012884,	PPP6R3,	-
2:5782769|5784337	2	5782769	5784337	exon	ENSSSCG00000032437,	RBM4,	-
2:6750679|6750855	2	6750679	6750855	intergenic_region	n/a	n/a	+
2:6755566|6755860	2	6755566	6755860	intergenic_region	n/a	n/a	+
2:6755701|6755856	2	6755701	6755856	intergenic_region	n/a	n/a	-
2:6756389|6756573	2	6756389	6756573	intergenic_region	n/a	n/a	-
2:6756389|6756580	2	6756389	6756580	intergenic_region	n/a	n/a	-
2:6756415|6756573	2	6756415	6756573	intergenic_region	n/a	n/a	-
2:6756446|6756591	2	6756446	6756591	intergenic_region	n/a	n/a	-
2:6756446|6756615	2	6756446	6756615	intergenic_region	n/a	n/a	-
2:6880349|6881507	2	6880349	6881507	exon	ENSSSCG00000012995,	DPF2,	-
2:7190242|7194460	2	7190242	7194460	intergenic_region	n/a	n/a	+
2:7917525|7918215	2	7917525	7918215	exon	ENSSSCG00000021620,	STIP1,	-
2:8374975|8390219	2	8374975	8390219	exon	ENSSSCG00000013054,	ATL3,	+
2:8377390|8389221	2	8377390	8389221	exon	ENSSSCG00000013054,	ATL3,	+
2:8377390|8390219	2	8377390	8390219	exon	ENSSSCG00000013054,	ATL3,	+
2:8388248|8390219	2	8388248	8390219	exon	ENSSSCG00000013054,	ATL3,	+
2:8947587|8949544	2	8947587	8949544	exon	ENSSSCG00000022866,ENSSSCG00000026293,	NXF1,STX5,	+
2:9202191|9202412	2	9202191	9202412	exon	ENSSSCG00000033010,	n/a,	-
2:9342623|9343503	2	9342623	9343503	exon	ENSSSCG00000013065,	ASRGL1,	-
2:12507080|12508067	2	12507080	12508067	exon	ENSSSCG00000013155,	n/a,	-
2:13254592|13256932	2	13254592	13256932	exon	ENSSSCG00000013178,	ZDHHC5,	-
2:13627214|13627479	2	13627214	13627479	exon	ENSSSCG00000029059,	SSRP1,	+
2:15090472|15091423	2	15090472	15091423	intron	ENSSSCG00000013233,	CELF1,	+
2:15284635|15290356	2	15284635	15290356	exon	ENSSSCG00000013235,ENSSSCG00000013241,	MADD,NR1H3,	-
2:15322375|15323114	2	15322375	15323114	exon	ENSSSCG00000013235,ENSSSCG00000013241,	MADD,NR1H3,	-
2:15720398|15733317	2	15720398	15733317	exon	ENSSSCG00000013249,	CKAP5,	+
2:16007196|16021491	2	16007196	16021491	exon	ENSSSCG00000013262,	AMBRA1,	+
2:16009687|16009894	2	16009687	16009894	intron	ENSSSCG00000013262,	AMBRA1,	+
2:16373975|16381397	2	16373975	16381397	exon	ENSSSCG00000023974,	PHF21A,	+
2:16373975|16389509	2	16373975	16389509	exon	ENSSSCG00000023974,	PHF21A,	+
2:17225982|17227421	2	17225982	17227421	exon	ENSSSCG00000013276,	PRDM11,	-
2:18499951|18560324	2	18499951	18560324	exon	ENSSSCG00000021739,	HSD17B12,	-
2:18842099|18845963	2	18842099	18845963	exon	ENSSSCG00000013284,	TTC17,	-
2:18915217|18916494	2	18915217	18916494	exon	ENSSSCG00000013284,	TTC17,	-
2:24996467|25058523	2	24996467	25058523	exon	ENSSSCG00000013294,	LDLRAD3,	-
2:25075572|25075823	2	25075572	25075823	intron	ENSSSCG00000013294,	LDLRAD3,	+
2:25247417|25253299	2	25247417	25253299	intergenic_region	n/a	n/a	-
2:26039163|26060804	2	26039163	26060804	exon	ENSSSCG00000013298,	PDHX,	-
2:26496798|26505121	2	26496798	26505121	exon	ENSSSCG00000013302,	CAT,	-
2:26496798|26510836	2	26496798	26510836	exon	ENSSSCG00000013302,	CAT,	-
2:26502035|26518029	2	26502035	26518029	exon	ENSSSCG00000013302,	CAT,	-
2:26516504|26519328	2	26516504	26519328	exon	ENSSSCG00000013302,	CAT,	-
2:27177237|27177440	2	27177237	27177440	intron	ENSSSCG00000013308,	FBXO3,	+
2:27885606|27899766	2	27885606	27899766	exon	ENSSSCG00000030326,	TCP11L1,	-
2:27910180|27915494	2	27910180	27915494	exon	ENSSSCG00000030326,	TCP11L1,	-
2:27962402|27976384	2	27962402	27976384	exon	ENSSSCG00000013314,	QSER1,	-
2:27989714|28004151	2	27989714	28004151	exon	ENSSSCG00000013314,	QSER1,	-
2:28136624|28178760	2	28136624	28178760	exon	ENSSSCG00000026433,	CCDC73,	+
2:28383975|28385694	2	28383975	28385694	intergenic_region	n/a	n/a	-
2:30300719|30304214	2	30300719	30304214	exon	ENSSSCG00000039889,	ARL14EP,	-
2:32886063|32949825	2	32886063	32949825	intron	ENSSSCG00000013335,	LGR4,	+
2:33635145|33722497	2	33635145	33722497	exon	ENSSSCG00000013339,	ANO3,	-
2:33698773|33719120	2	33698773	33719120	exon	ENSSSCG00000013339,	ANO3,	-
2:33698773|33722497	2	33698773	33722497	exon	ENSSSCG00000013339,	ANO3,	-
2:33698773|33727445	2	33698773	33727445	exon	ENSSSCG00000013339,	ANO3,	-
2:33710929|33824139	2	33710929	33824139	exon	ENSSSCG00000013339,	ANO3,	-
2:36768127|36784833	2	36768127	36784833	exon	ENSSSCG00000031940,	GAS2,	-
2:36768127|36798302	2	36768127	36798302	exon	ENSSSCG00000031940,	GAS2,	-
2:36768127|36840192	2	36768127	36840192	exon	ENSSSCG00000031940,	GAS2,	-
2:36784770|36840192	2	36784770	36840192	exon	ENSSSCG00000031940,	GAS2,	-
2:36828617|36880860	2	36828617	36880860	exon	ENSSSCG00000031940,	GAS2,	-
2:38950389|38963167	2	38950389	38963167	exon	ENSSSCG00000013347,	PRMT3,	-
2:39302224|39313005	2	39302224	39313005	exon	ENSSSCG00000013351,	NAV2,	-
2:39318440|39327373	2	39318440	39327373	exon	ENSSSCG00000013351,	NAV2,	-
2:39734566|39734750	2	39734566	39734750	intergenic_region	n/a	n/a	-
2:40910438|40920659	2	40910438	40920659	intergenic_region	n/a	n/a	+
2:40921354|40925620	2	40921354	40925620	intergenic_region	n/a	n/a	+
2:42000652|42012054	2	42000652	42012054	exon	ENSSSCG00000025406,	PIK3C2A,	+
2:44447664|44480422	2	44447664	44480422	exon	ENSSSCG00000013388,	PDE3B,	-
2:44747121|44750065	2	44747121	44750065	exon	ENSSSCG00000013391,	n/a,	+
2:44943647|44945046	2	44943647	44945046	exon	ENSSSCG00000033786,	n/a,	+
2:45934502|45938482	2	45934502	45938482	exon	ENSSSCG00000013397,	ARNTL,	-
2:47018990|47019133	2	47018990	47019133	intron	ENSSSCG00000028827,	PARVA,	-
2:47485144|47486250	2	47485144	47486250	exon	ENSSSCG00000013402,	USP47,	-
2:47486153|47489786	2	47486153	47489786	exon	ENSSSCG00000013402,	USP47,	-
2:47486153|47491725	2	47486153	47491725	exon	ENSSSCG00000013402,	USP47,	-
2:48117444|48124785	2	48117444	48124785	exon	ENSSSCG00000013403,	GALNT18,	+
2:48881149|48917915	2	48881149	48917915	exon	ENSSSCG00000020720,	MRVI1,	+
2:48891637|48894542	2	48891637	48894542	exon	ENSSSCG00000020720,	MRVI1,	+
2:49456521|49480738	2	49456521	49480738	exon	ENSSSCG00000013409,	SBF2,	+
2:49499793|49502933	2	49499793	49502933	exon	ENSSSCG00000013409,	SBF2,	+
2:49740211|49747348	2	49740211	49747348	exon	ENSSSCG00000013410,	SWAP70,	-
2:50877353|50886317	2	50877353	50886317	exon	ENSSSCG00000013984,	SNAP47,	+
2:51346346|51370259	2	51346346	51370259	intergenic_region	n/a	n/a	+
2:58456862|58478376	2	58456862	58478376	exon	ENSSSCG00000013938,	GATAD2A,	-
2:58556416|58559527	2	58556416	58559527	exon	ENSSSCG00000021664,	MAU2,	-
2:59261730|59262716	2	59261730	59262716	exon	ENSSSCG00000013905,	FKBP8,	+
2:60466633|60468872	2	60466633	60468872	exon	ENSSSCG00000013876,	MYO9B,	-
2:60487007|60497356	2	60487007	60497356	exon	ENSSSCG00000013876,	MYO9B,	-
2:60489989|60503198	2	60489989	60503198	exon	ENSSSCG00000013876,	MYO9B,	-
2:60502168|60503198	2	60502168	60503198	exon	ENSSSCG00000013876,	MYO9B,	-
2:61067398|61071130	2	61067398	61071130	exon	ENSSSCG00000013860,	CHERP,	+
2:61073081|61074264	2	61073081	61074264	exon	ENSSSCG00000013860,	CHERP,	+
2:61181541|61201817	2	61181541	61201817	exon	ENSSSCG00000013857,	EPS15L1,	+
2:61207155|61209996	2	61207155	61209996	exon	ENSSSCG00000013857,	EPS15L1,	+
2:61459694|61461671	2	61459694	61461671	exon	ENSSSCG00000013849,	TPM4,	-
2:62307779|62313757	2	62307779	62313757	exon	ENSSSCG00000022227,	BRD4,	+
2:62307779|62318351	2	62307779	62318351	exon	ENSSSCG00000022227,	BRD4,	+
2:62312200|62313757	2	62312200	62313757	exon	ENSSSCG00000022227,	BRD4,	+
2:62389731|62390223	2	62389731	62390223	intron	ENSSSCG00000025176,	NOTCH3,	+
2:62389731|62392801	2	62389731	62392801	exon	ENSSSCG00000025176,	NOTCH3,	+
2:65947278|65948953	2	65947278	65948953	exon	ENSSSCG00000013744,	TRMT1,	+
2:65978292|65980624	2	65978292	65980624	exon	ENSSSCG00000013742,	NFIX,	-
2:66483751|66485844	2	66483751	66485844	exon	ENSSSCG00000022634,	n/a,	-
2:67883951|67886169	2	67883951	67886169	exon	ENSSSCG00000040763,	n/a,	-
2:67883951|67886976	2	67883951	67886976	intron	ENSSSCG00000013696,ENSSSCG00000040763,	n/a,n/a,	-
2:69564515|69565336	2	69564515	69565336	exon	ENSSSCG00000013630,	DNM2,	+
2:69839125|69841770	2	69839125	69841770	exon	ENSSSCG00000028512,	LDLR,	+
2:69840324|69841770	2	69840324	69841770	exon	ENSSSCG00000028512,	LDLR,	+
2:69841384|69841770	2	69841384	69841770	exon	ENSSSCG00000028512,	LDLR,	+
2:69853256|69853745	2	69853256	69853745	exon	ENSSSCG00000028512,	LDLR,	+
2:69908595|69918826	2	69908595	69918826	exon	ENSSSCG00000039194,	KANK2,	-
2:69908874|69918786	2	69908874	69918786	exon	ENSSSCG00000039194,	KANK2,	+
2:70815798|70817535	2	70815798	70817535	exon	ENSSSCG00000013602,	HNRNPM,	-
2:70827334|70836232	2	70827334	70836232	exon	ENSSSCG00000013602,	HNRNPM,	-
2:70829263|70836232	2	70829263	70836232	exon	ENSSSCG00000013602,	HNRNPM,	-
2:70832690|70836232	2	70832690	70836232	exon	ENSSSCG00000013602,	HNRNPM,	-
2:72170303|72185394	2	72170303	72185394	exon	ENSSSCG00000040016,	n/a,	-
2:73117161|73117803	2	73117161	73117803	exon	ENSSSCG00000013533,	RANBP3,	+
2:73280306|73281077	2	73280306	73281077	exon	ENSSSCG00000027128,	LONP1,	+
2:73322629|73330844	2	73322629	73330844	exon	ENSSSCG00000013522,	SAFB,	-
2:73829182|73852681	2	73829182	73852681	exon	ENSSSCG00000024570,	KDM4B,	-
2:73841767|73858570	2	73841767	73858570	exon	ENSSSCG00000024570,	KDM4B,	-
2:75212487|75214231	2	75212487	75214231	exon	ENSSSCG00000036537,	NFIC,	-
2:75886222|75887941	2	75886222	75887941	exon	ENSSSCG00000013467,	SGTA,	+
2:76353650|76370837	2	76353650	76370837	exon	ENSSSCG00000013457,	DOT1L,	+
2:76365624|76370837	2	76365624	76370837	exon	ENSSSCG00000013457,	DOT1L,	+
2:76446381|76447396	2	76446381	76447396	exon	ENSSSCG00000040157,	AP3D1,	+
2:76460971|76461967	2	76460971	76461967	exon	ENSSSCG00000040157,	AP3D1,	+
2:76460989|76461967	2	76460989	76461967	exon	ENSSSCG00000040157,	AP3D1,	+
2:76582777|76583208	2	76582777	76583208	exon	ENSSSCG00000013445,	CSNK1G2,	-
2:77921662|77927239	2	77921662	77927239	exon	ENSSSCG00000014003,	MIER2,	+
2:78163747|78166158	2	78163747	78166158	exon	ENSSSCG00000014009,	CNOT6,	-
2:78884684|78884936	2	78884684	78884936	exon	ENSSSCG00000014020,	CANX,	-
2:78884684|78884984	2	78884684	78884984	exon	ENSSSCG00000014020,	CANX,	-
2:78886398|78890014	2	78886398	78890014	exon	ENSSSCG00000014020,	CANX,	-
2:78886398|78895724	2	78886398	78895724	exon	ENSSSCG00000014020,	CANX,	-
2:78887694|78890014	2	78887694	78890014	exon	ENSSSCG00000014020,	CANX,	-
2:78892190|78893995	2	78892190	78893995	exon	ENSSSCG00000014020,	CANX,	-
2:78894699|78896781	2	78894699	78896781	exon	ENSSSCG00000014020,	CANX,	-
2:78994801|78999927	2	78994801	78999927	exon	ENSSSCG00000014023,	RUFY1,	-
2:80676842|80704603	2	80676842	80704603	exon	ENSSSCG00000014044,	NSD1,	-
2:80691358|80711503	2	80691358	80711503	exon	ENSSSCG00000014044,	NSD1,	-
2:80711394|80715319	2	80711394	80715319	exon	ENSSSCG00000014044,	NSD1,	-
2:80929268|80965616	2	80929268	80965616	exon	ENSSSCG00000022508,ENSSSCG00000014048,	UIMC1,HK3,	+
2:80965492|80992288	2	80965492	80992288	exon	ENSSSCG00000022508,ENSSSCG00000014048,	UIMC1,HK3,	+
2:80975762|80992288	2	80975762	80992288	exon	ENSSSCG00000022508,ENSSSCG00000014048,	UIMC1,HK3,	+
2:81025184|81029986	2	81025184	81029986	exon	ENSSSCG00000022508,ENSSSCG00000014048,	UIMC1,HK3,	+
2:81414130|81431978	2	81414130	81431978	exon	ENSSSCG00000014057,	FAF2,	-
2:81566651|81578018	2	81566651	81578018	exon	ENSSSCG00000014062,	SIMC1,	-
2:81583157|81584662	2	81583157	81584662	exon	ENSSSCG00000014062,	SIMC1,	-
2:82037772|82045476	2	82037772	82045476	exon	ENSSSCG00000014063,	SFXN1,	-
2:82117897|82137277	2	82117897	82137277	exon	ENSSSCG00000022661,	FCHO2,	+
2:82117897|82161993	2	82117897	82161993	exon	ENSSSCG00000022661,	FCHO2,	+
2:82132067|82137277	2	82132067	82137277	exon	ENSSSCG00000022661,	FCHO2,	+
2:82132067|82154001	2	82132067	82154001	exon	ENSSSCG00000022661,	FCHO2,	+
2:82921814|82943497	2	82921814	82943497	exon	ENSSSCG00000028317,	ARHGEF28,	+
2:82982339|82987046	2	82982339	82987046	exon	ENSSSCG00000028317,	ARHGEF28,	+
2:83042866|83071023	2	83042866	83071023	exon	ENSSSCG00000028317,	ARHGEF28,	+
2:83861214|83871440	2	83861214	83871440	exon	ENSSSCG00000014076,	FAM169A,	-
2:83899649|83904383	2	83899649	83904383	exon	ENSSSCG00000014076,	FAM169A,	-
2:84567148|84573216	2	84567148	84573216	exon	ENSSSCG00000014082,	POLK,	+
2:84604616|84614212	2	84604616	84614212	exon	ENSSSCG00000014082,	POLK,	+
2:84607838|84614212	2	84607838	84614212	exon	ENSSSCG00000014082,	POLK,	+
2:84607838|84649220	2	84607838	84649220	intron	ENSSSCG00000014082,	POLK,	+
2:84638883|84655893	2	84638883	84655893	intron	ENSSSCG00000014082,ENSSSCG00000014083,	POLK,ANKDD1B,	+
2:84638887|84655893	2	84638887	84655893	exon	ENSSSCG00000014083,	ANKDD1B,	+
2:84639035|84655893	2	84639035	84655893	intron	ENSSSCG00000014082,ENSSSCG00000014083,	POLK,ANKDD1B,	+
2:84647654|84655893	2	84647654	84655893	exon	ENSSSCG00000014083,	ANKDD1B,	+
2:84670566|84682779	2	84670566	84682779	exon	ENSSSCG00000014083,	ANKDD1B,	+
2:85462737|85478455	2	85462737	85478455	exon	ENSSSCG00000014088,	IQGAP2,	+
2:85478379|85500502	2	85478379	85500502	exon	ENSSSCG00000014088,	IQGAP2,	+
2:85494521|85500502	2	85494521	85500502	exon	ENSSSCG00000014088,	IQGAP2,	+
2:85494521|85518807	2	85494521	85518807	exon	ENSSSCG00000014088,	IQGAP2,	+
2:85500415|85518807	2	85500415	85518807	exon	ENSSSCG00000014088,	IQGAP2,	+
2:85507179|85518807	2	85507179	85518807	exon	ENSSSCG00000014088,	IQGAP2,	+
2:85573904|85583208	2	85573904	85583208	exon	ENSSSCG00000014088,	IQGAP2,	+
2:85594121|85597549	2	85594121	85597549	exon	ENSSSCG00000014088,	IQGAP2,	+
2:85594121|85604438	2	85594121	85604438	exon	ENSSSCG00000014088,	IQGAP2,	+
2:85594121|85606040	2	85594121	85606040	exon	ENSSSCG00000014088,	IQGAP2,	+
2:85605886|85626028	2	85605886	85626028	intron	ENSSSCG00000014088,	IQGAP2,	+
2:85605899|85626028	2	85605899	85626028	exon	ENSSSCG00000014088,	IQGAP2,	+
2:85895664|85901430	2	85895664	85901430	exon	ENSSSCG00000014094,	AGGF1,	+
2:85925776|85930799	2	85925776	85930799	exon	ENSSSCG00000014094,	AGGF1,	+
2:86007603|86008945	2	86007603	86008945	intergenic_region	n/a	n/a	+
2:87232203|87259158	2	87232203	87259158	exon	ENSSSCG00000034795,	SCAMP1,	+
2:87415198|87483381	2	87415198	87483381	exon	ENSSSCG00000028536,	LHFPL2,	-
2:88043811|88057945	2	88043811	88057945	exon	ENSSSCG00000014112,	JMY,	+
2:88043811|88070008	2	88043811	88070008	exon	ENSSSCG00000014112,	JMY,	+
2:88057795|88062654	2	88057795	88062654	exon	ENSSSCG00000014112,	JMY,	+
2:88057795|88070008	2	88057795	88070008	exon	ENSSSCG00000014112,	JMY,	+
2:88066203|88070008	2	88066203	88070008	exon	ENSSSCG00000014112,	JMY,	+
2:88144038|88147594	2	88144038	88147594	exon	ENSSSCG00000014113,	HOMER1,	-
2:88184110|88206327	2	88184110	88206327	exon	ENSSSCG00000014113,	HOMER1,	-
2:88196738|88206327	2	88196738	88206327	exon	ENSSSCG00000014113,	HOMER1,	-
2:88364593|88382479	2	88364593	88382479	exon	ENSSSCG00000014114,	PAPD4,	+
2:89061670|89065183	2	89061670	89065183	exon	ENSSSCG00000014121,	ZFYVE16,	+
2:89323270|89350868	2	89323270	89350868	exon	ENSSSCG00000014126,	MSH3,	+
2:89323270|89413823	2	89323270	89413823	exon	ENSSSCG00000014126,	MSH3,	+
2:89359613|89384364	2	89359613	89384364	exon	ENSSSCG00000014126,	MSH3,	+
2:89692984|89760738	2	89692984	89760738	exon	ENSSSCG00000014127,	RASGRF2,	+
2:90580651|90594124	2	90580651	90594124	exon	ENSSSCG00000025210,	ATG10,	+
2:91384391|91465447	2	91384391	91465447	exon	ENSSSCG00000014136,	VCAN,	+
2:91455400|91465447	2	91455400	91465447	exon	ENSSSCG00000014136,	VCAN,	+
2:91768020|91773257	2	91768020	91773257	exon	ENSSSCG00000014136,	VCAN,	+
2:94936432|94943624	2	94936432	94943624	exon	ENSSSCG00000014146,	RASA1,	+
2:94936432|94954219	2	94936432	94954219	exon	ENSSSCG00000014146,	RASA1,	+
2:94977092|94982727	2	94977092	94982727	exon	ENSSSCG00000014146,	RASA1,	+
2:95579280|95637462	2	95579280	95637462	intergenic_region	n/a	n/a	-
2:95657634|95680452	2	95657634	95680452	intron	ENSSSCG00000014148,	TMEM161B,	-
2:95657661|95677798	2	95657661	95677798	exon	ENSSSCG00000014148,	TMEM161B,	-
2:95657666|95677798	2	95657666	95677798	exon	ENSSSCG00000014148,	TMEM161B,	-
2:96126873|96127026	2	96126873	96127026	exon	ENSSSCG00000014149,	MEF2C,	+
2:96152766|96165180	2	96152766	96165180	exon	ENSSSCG00000014149,	MEF2C,	-
2:96155707|96165180	2	96155707	96165180	exon	ENSSSCG00000014149,	MEF2C,	-
2:100380422|100396011	2	100380422	100396011	intron	ENSSSCG00000036104,	n/a,	-
2:100395891|100419670	2	100395891	100419670	intron	ENSSSCG00000036104,	n/a,	-
2:100850406|100863402	2	100850406	100863402	exon	ENSSSCG00000027608,	FAM172A,	-
2:101314180|101353765	2	101314180	101353765	exon	ENSSSCG00000014163,	SLF1,	+
2:101465044|101602232	2	101465044	101602232	exon	ENSSSCG00000025286,	MCTP1,	-
2:101465044|101611857	2	101465044	101611857	exon	ENSSSCG00000025286,	MCTP1,	-
2:101547461|101552619	2	101547461	101552619	exon	ENSSSCG00000025286,	MCTP1,	-
2:101547461|101611857	2	101547461	101611857	exon	ENSSSCG00000025286,	MCTP1,	-
2:101574896|101611857	2	101574896	101611857	exon	ENSSSCG00000025286,	MCTP1,	-
2:101598666|101611857	2	101598666	101611857	exon	ENSSSCG00000025286,	MCTP1,	-
2:101631049|101682787	2	101631049	101682787	exon	ENSSSCG00000025286,	MCTP1,	-
2:102083485|102106214	2	102083485	102106214	exon	ENSSSCG00000014165,	n/a,	-
2:102535641|102539766	2	102535641	102539766	exon	ENSSSCG00000014168,	ELL2,	-
2:102600361|102607285	2	102600361	102607285	intergenic_region	n/a	n/a	+
2:103010346|103014016	2	103010346	103014016	exon	ENSSSCG00000014169,	PCSK1,	-
2:103180482|103205363	2	103180482	103205363	intergenic_region	n/a	n/a	+
2:103321602|103328744	2	103321602	103328744	exon	ENSSSCG00000014170,	CAST,	+
2:103338898|103350327	2	103338898	103350327	exon	ENSSSCG00000014170,	CAST,	+
2:103342193|103350327	2	103342193	103350327	exon	ENSSSCG00000014170,	CAST,	+
2:103622826|103628039	2	103622826	103628039	exon	ENSSSCG00000014173,	LNPEP,	+
2:105133460|105134798	2	105133460	105134798	exon	ENSSSCG00000014177,	CHD1,	-
2:108272529|108277479	2	108272529	108277479	intron	ENSSSCG00000014184,	PAM,	+
2:108513634|108516777	2	108513634	108516777	exon	ENSSSCG00000014184,	PAM,	+
2:108609772|108613793	2	108609772	108613793	exon	ENSSSCG00000024999,	PPIP5K2,	+
2:108613708|108617312	2	108613708	108617312	exon	ENSSSCG00000024999,	PPIP5K2,	+
2:113152716|113329801	2	113152716	113329801	intergenic_region	n/a	n/a	-
2:113442089|113466481	2	113442089	113466481	exon	ENSSSCG00000014190,	FBXL17,	-
2:113796889|113822801	2	113796889	113822801	intergenic_region	n/a	n/a	+
2:113796889|113852198	2	113796889	113852198	intergenic_region	n/a	n/a	+
2:113796889|113914629	2	113796889	113914629	intergenic_region	n/a	n/a	+
2:114045773|114103230	2	114045773	114103230	exon	ENSSSCG00000027074,	n/a,	+
2:114338109|114343919	2	114338109	114343919	exon	ENSSSCG00000022845,	PJA2,	-
2:114338109|114358238	2	114338109	114358238	exon	ENSSSCG00000022845,	PJA2,	-
2:114338109|114371287	2	114338109	114371287	intron	ENSSSCG00000022845,	PJA2,	-
2:114358053|114371287	2	114358053	114371287	intron	ENSSSCG00000022845,	PJA2,	-
2:114706886|114710012	2	114706886	114710012	exon	ENSSSCG00000014195,	MAN2A1,	+
2:114706886|114727393	2	114706886	114727393	exon	ENSSSCG00000014195,	MAN2A1,	+
2:114706886|114741645	2	114706886	114741645	exon	ENSSSCG00000014195,	MAN2A1,	+
2:114706886|114772430	2	114706886	114772430	exon	ENSSSCG00000014195,	MAN2A1,	+
2:114762651|114772430	2	114762651	114772430	exon	ENSSSCG00000014195,	MAN2A1,	+
2:114823795|114838908	2	114823795	114838908	exon	ENSSSCG00000014195,	MAN2A1,	+
2:115533026|115537794	2	115533026	115537794	exon	ENSSSCG00000014197,	SLC25A46,	+
2:115533026|115538543	2	115533026	115538543	exon	ENSSSCG00000014197,	SLC25A46,	+
2:115894554|115897120	2	115894554	115897120	exon	ENSSSCG00000014199,	WDR36,	+
2:116680324|116694094	2	116680324	116694094	exon	ENSSSCG00000014203,	MCC,	+
2:116680324|116718143	2	116680324	116718143	exon	ENSSSCG00000014203,	MCC,	+
2:116750435|116783960	2	116750435	116783960	exon	ENSSSCG00000014204,	DCP2,	-
2:116750435|116784964	2	116750435	116784964	exon	ENSSSCG00000014204,	DCP2,	-
2:116753011|116783960	2	116753011	116783960	exon	ENSSSCG00000014204,	DCP2,	-
2:116755677|116783960	2	116755677	116783960	exon	ENSSSCG00000014204,	DCP2,	-
2:116759251|116762202	2	116759251	116762202	exon	ENSSSCG00000014204,	DCP2,	-
2:116783862|116793088	2	116783862	116793088	exon	ENSSSCG00000014204,	DCP2,	-
2:116955087|116975681	2	116955087	116975681	exon	ENSSSCG00000014207,	APC,	-
2:116966439|116975681	2	116966439	116975681	exon	ENSSSCG00000014207,	APC,	-
2:116970371|116975681	2	116970371	116975681	exon	ENSSSCG00000014207,	APC,	-
2:117013913|117014059	2	117013913	117014059	intron	ENSSSCG00000014207,	APC,	-
2:117097799|117173056	2	117097799	117173056	intergenic_region	n/a	n/a	-
2:117419182|117427557	2	117419182	117427557	exon	ENSSSCG00000029860,	EPB41L4A,	+
2:117427436|117462368	2	117427436	117462368	exon	ENSSSCG00000029860,	EPB41L4A,	+
2:117427436|117474244	2	117427436	117474244	exon	ENSSSCG00000029860,	EPB41L4A,	+
2:117450132|117462368	2	117450132	117462368	exon	ENSSSCG00000029860,	EPB41L4A,	+
2:117450132|117474244	2	117450132	117474244	exon	ENSSSCG00000029860,	EPB41L4A,	+
2:118058168|118060611	2	118058168	118060611	exon	ENSSSCG00000014211,	YTHDC2,	+
2:118643150|118643313	2	118643150	118643313	intergenic_region	n/a	n/a	-
2:118773810|118774228	2	118773810	118774228	exon	ENSSSCG00000014213,	KCNN2,	+
2:122871497|122897853	2	122871497	122897853	intron	ENSSSCG00000014225,	DTWD2,	-
2:123076248|123083549	2	123076248	123083549	exon	ENSSSCG00000027857,	DMXL1,	+
2:123361822|123380557	2	123361822	123380557	exon	ENSSSCG00000028431,	HSD17B4,	+
2:123495632|123519417	2	123495632	123519417	intergenic_region	n/a	n/a	+
2:123558924|123605125	2	123558924	123605125	intergenic_region	n/a	n/a	+
2:123588841|123605125	2	123588841	123605125	intergenic_region	n/a	n/a	+
2:125561041|125564313	2	125561041	125564313	exon	ENSSSCG00000022656,	SRFBP1,	+
2:126302759|126308900	2	126302759	126308900	exon	ENSSSCG00000022790,	SNX2,	+
2:126307192|126307417	2	126307192	126307417	intron	ENSSSCG00000022790,	SNX2,	+
2:126865252|126865448	2	126865252	126865448	intron	ENSSSCG00000014239,	CEP120,	+
2:127051486|127061723	2	127051486	127061723	exon	ENSSSCG00000014240,	CSNK1G3,	+
2:127051486|127065981	2	127051486	127065981	exon	ENSSSCG00000014240,	CSNK1G3,	+
2:127051486|127082160	2	127051486	127082160	exon	ENSSSCG00000014240,	CSNK1G3,	+
2:127051486|127099146	2	127051486	127099146	exon	ENSSSCG00000014240,	CSNK1G3,	+
2:127080036|127082160	2	127080036	127082160	exon	ENSSSCG00000014240,	CSNK1G3,	+
2:129588957|129598465	2	129588957	129598465	exon	ENSSSCG00000022402,	GRAMD2B,	+
2:129596905|129598465	2	129596905	129598465	exon	ENSSSCG00000022402,	GRAMD2B,	+
2:129675013|129681112	2	129675013	129681112	exon	ENSSSCG00000014247,	ALDH7A1,	-
2:131043898|131045975	2	131043898	131045975	exon	ENSSSCG00000014255,	SLC12A2,	+
2:132268115|132296149	2	132268115	132296149	exon	ENSSSCG00000014259,	ADAMTS19,	+
2:132325084|132337186	2	132325084	132337186	exon	ENSSSCG00000014259,	ADAMTS19,	+
2:133222242|133340458	2	133222242	133340458	intergenic_region	n/a	n/a	+
2:133638588|133638912	2	133638588	133638912	exon	ENSSSCG00000036686,	CDC42SE2,	+
2:133845441|133922606	2	133845441	133922606	exon	ENSSSCG00000014267,	n/a,	-
2:133879175|133922606	2	133879175	133922606	exon	ENSSSCG00000014267,	n/a,	-
2:133906135|133922606	2	133906135	133922606	exon	ENSSSCG00000014267,	n/a,	-
2:134875236|134877393	2	134875236	134877393	exon	ENSSSCG00000014280,	n/a,	+
2:134937275|134938877	2	134937275	134938877	exon	ENSSSCG00000014280,	n/a,	+
2:135225674|135228423	2	135225674	135228423	exon	ENSSSCG00000014291,	AFF4,	-
2:135240336|135252430	2	135240336	135252430	exon	ENSSSCG00000014291,	AFF4,	-
2:135245331|135251890	2	135245331	135251890	exon	ENSSSCG00000014291,	AFF4,	-
2:135245331|135252430	2	135245331	135252430	exon	ENSSSCG00000014291,	AFF4,	-
2:135356735|135361038	2	135356735	135361038	exon	ENSSSCG00000014292,	HSPA4,	+
2:135878929|135912085	2	135878929	135912085	exon	ENSSSCG00000014293,	FSTL4,	-
2:136501203|136508938	2	136501203	136508938	exon	ENSSSCG00000014298,	PPP2CA,	-
2:136907206|136907907	2	136907206	136907907	exon	ENSSSCG00000014304,	SEC24A,	+
2:136907206|136920524	2	136907206	136920524	exon	ENSSSCG00000014304,	SEC24A,	+
2:136907206|136929529	2	136907206	136929529	exon	ENSSSCG00000014304,	SEC24A,	+
2:136907206|136933834	2	136907206	136933834	exon	ENSSSCG00000014304,	SEC24A,	+
2:136984406|136993504	2	136984406	136993504	exon	ENSSSCG00000026644,	DDX46,	+
2:137591763|137592492	2	137591763	137592492	exon	ENSSSCG00000014307,	H2AFY,	-
2:137591763|137614409	2	137591763	137614409	exon	ENSSSCG00000014307,	H2AFY,	-
2:138296075|138308679	2	138296075	138308679	intron	ENSSSCG00000014319,	SMAD5,	+
2:138308109|138308679	2	138308109	138308679	exon	ENSSSCG00000014319,	SMAD5,	+
2:138308109|138320744	2	138308109	138320744	exon	ENSSSCG00000014319,	SMAD5,	+
2:140023010|140031581	2	140023010	140031581	exon	ENSSSCG00000029125,	FAM13B,	-
2:140214256|140215014	2	140214256	140215014	exon	ENSSSCG00000014325,	CDC23,	-
2:140399852|140404170	2	140399852	140404170	exon	ENSSSCG00000014331,ENSSSCG00000014335,	KDM3B,REEP2,	+
2:140411119|140413331	2	140411119	140413331	exon	ENSSSCG00000014331,ENSSSCG00000014335,	KDM3B,REEP2,	+
2:140941023|140964502	2	140941023	140964502	exon	ENSSSCG00000024189,	SIL1,	-
2:141217891|141222143	2	141217891	141222143	exon	ENSSSCG00000014343,	n/a,	+
2:141219340|141220554	2	141219340	141220554	exon	ENSSSCG00000014343,	n/a,	+
2:141219340|141222143	2	141219340	141222143	exon	ENSSSCG00000014343,	n/a,	+
2:141219340|141223721	2	141219340	141223721	exon	ENSSSCG00000014343,	n/a,	+
2:141219340|141227168	2	141219340	141227168	exon	ENSSSCG00000014343,	n/a,	+
2:141223203|141223721	2	141223203	141223721	exon	ENSSSCG00000014343,	n/a,	+
2:141440312|141450724	2	141440312	141450724	exon	ENSSSCG00000036711,	n/a,	+
2:141440312|141457233	2	141440312	141457233	exon	ENSSSCG00000036711,	n/a,	+
2:141450455|141457233	2	141450455	141457233	exon	ENSSSCG00000036711,	n/a,	+
2:142190605|142202172	2	142190605	142202172	exon	ENSSSCG00000014364,	ANKHD1,	+
2:142195747|142202172	2	142195747	142202172	exon	ENSSSCG00000014364,	ANKHD1,	+
2:142195747|142213033	2	142195747	142213033	exon	ENSSSCG00000014364,	ANKHD1,	+
2:142195747|142219557	2	142195747	142219557	exon	ENSSSCG00000014364,	ANKHD1,	+
2:142212377|142219557	2	142212377	142219557	exon	ENSSSCG00000014364,	ANKHD1,	+
2:142219448|142242556	2	142219448	142242556	exon	ENSSSCG00000014364,	ANKHD1,	+
2:142233337|142248671	2	142233337	142248671	intron	ENSSSCG00000014364,	ANKHD1,	+
2:142266219|142267995	2	142266219	142267995	exon	ENSSSCG00000014364,	ANKHD1,	+
2:142406868|142407330	2	142406868	142407330	exon	ENSSSCG00000014376,	HARS2,	+
2:143492695|143492910	2	143492695	143492910	exon	ENSSSCG00000022289,	PCDH1,	-
2:143714160|143728301	2	143714160	143728301	exon	ENSSSCG00000025295,	NDFIP1,	+
2:147146891|147175048	2	147146891	147175048	exon	ENSSSCG00000014406,	PRELID2,	-
2:147170889|147175048	2	147170889	147175048	exon	ENSSSCG00000014406,	PRELID2,	-
2:147529367|147539236	2	147529367	147539236	exon	ENSSSCG00000014411,	LARS,	-
2:147618527|147626507	2	147618527	147626507	exon	ENSSSCG00000014414,	n/a,	+
2:147624292|147629163	2	147624292	147629163	exon	ENSSSCG00000014414,	n/a,	+
2:147822661|147822916	2	147822661	147822916	exon	ENSSSCG00000014416,	TCERG1,	+
2:149795386|149795954	2	149795386	149795954	exon	ENSSSCG00000014428,	HTR4,	-
2:149795386|149799967	2	149795386	149799967	exon	ENSSSCG00000014428,	HTR4,	-
2:151040092|151057468	2	151040092	151057468	exon	ENSSSCG00000014440,	HMGXB3,	+
2:151059995|151069641	2	151059995	151069641	exon	ENSSSCG00000014440,	HMGXB3,	+
2:151068704|151069641	2	151068704	151069641	exon	ENSSSCG00000014440,	HMGXB3,	+
2:151831534|151835178	2	151831534	151835178	intergenic_region	n/a	n/a	-
3:2814416|2831893	3	2814416	2831893	intergenic_region	n/a	n/a	+
3:2829223|2831893	3	2829223	2831893	exon	ENSSSCG00000007574,	SDK1,	+
3:3189176|3197925	3	3189176	3197925	exon	ENSSSCG00000007574,	SDK1,	+
3:4177764|4188916	3	4177764	4188916	exon	ENSSSCG00000021285,	RNF216,	-
3:4253999|4257907	3	4253999	4257907	exon	ENSSSCG00000021285,	RNF216,	-
3:4256520|4279580	3	4256520	4279580	exon	ENSSSCG00000021285,	RNF216,	-
3:4257857|4279580	3	4257857	4279580	exon	ENSSSCG00000021285,	RNF216,	-
3:4269795|4279580	3	4269795	4279580	exon	ENSSSCG00000021285,	RNF216,	-
3:4288138|4290175	3	4288138	4290175	exon	ENSSSCG00000021285,	RNF216,	-
3:4288138|4308978	3	4288138	4308978	exon	ENSSSCG00000021285,	RNF216,	-
3:4303785|4308978	3	4303785	4308978	exon	ENSSSCG00000021285,	RNF216,	-
3:4761233|4762283	3	4761233	4762283	intron	ENSSSCG00000027288,	DAGLB,	-
3:4974527|4985274	3	4974527	4985274	exon	ENSSSCG00000034768,	CYTH3,	+
3:4994261|4998918	3	4994261	4998918	exon	ENSSSCG00000034768,	CYTH3,	-
3:5024386|5029792	3	5024386	5029792	exon	ENSSSCG00000032705,	USP42,	-
3:5094441|5097362	3	5094441	5097362	exon	ENSSSCG00000007592,	EIF2AK1,	+
3:5123860|5128740	3	5123860	5128740	exon	ENSSSCG00000007590,	PMS2,	+
3:5123860|5131218	3	5123860	5131218	exon	ENSSSCG00000007590,	PMS2,	+
3:5919432|5923596	3	5919432	5923596	exon	ENSSSCG00000007606,	TRRAP,	+
3:6687318|6744451	3	6687318	6744451	exon	ENSSSCG00000023320,	CYP3A29,	+
3:6981006|6988833	3	6981006	6988833	exon	ENSSSCG00000033377,	FOPNL,	+
3:6981006|6993212	3	6981006	6993212	exon	ENSSSCG00000033377,	FOPNL,	+
3:7073431|7084030	3	7073431	7084030	exon	ENSSSCG00000000146,	n/a,	+
3:7073431|7088481	3	7073431	7088481	exon	ENSSSCG00000000146,	n/a,	+
3:7159062|7164068	3	7159062	7164068	exon	ENSSSCG00000040479,	NDE1,	-
3:7486289|7491522	3	7486289	7491522	exon	ENSSSCG00000039119,	PDXDC1,	+
3:7549994|7561037	3	7549994	7561037	exon	ENSSSCG00000033356,	RRN3,	-
3:7553137|7561037	3	7553137	7561037	exon	ENSSSCG00000033356,	RRN3,	-
3:7928957|7929871	3	7928957	7929871	exon	ENSSSCG00000031461,ENSSSCG00000021941,	ZKSCAN1,n/a,	+
3:9392909|9540038	3	9392909	9540038	exon	ENSSSCG00000007681,	CUX1,	+
3:9480902|9540038	3	9480902	9540038	exon	ENSSSCG00000007681,	CUX1,	+
3:9509849|9540038	3	9509849	9540038	exon	ENSSSCG00000007681,	CUX1,	+
3:9529512|9540038	3	9529512	9540038	exon	ENSSSCG00000007681,	CUX1,	+
3:9726079|9732938	3	9726079	9732938	exon	ENSSSCG00000007684,	PRKRIP1,	+
3:10567741|10569354	3	10567741	10569354	exon	ENSSSCG00000007700,	HIP1,	+
3:10611671|10616729	3	10611671	10616729	exon	ENSSSCG00000007705,	n/a,	+
3:10770956|10789181	3	10770956	10789181	exon	ENSSSCG00000027342,	BAZ1B,	-
3:10962194|10962666	3	10962194	10962666	exon	ENSSSCG00000007713,	BUD23,	+
3:11273084|11275965	3	11273084	11275965	exon	ENSSSCG00000030378,	LIMK1,	+
3:11758114|11782001	3	11758114	11782001	exon	ENSSSCG00000007721,	GTF2I,	+
3:11771884|11777751	3	11771884	11777751	exon	ENSSSCG00000007721,	GTF2I,	+
3:11771884|11782001	3	11771884	11782001	exon	ENSSSCG00000007721,	GTF2I,	+
3:11787216|11800311	3	11787216	11800311	exon	ENSSSCG00000007721,	GTF2I,	+
3:11792080|11794655	3	11792080	11794655	exon	ENSSSCG00000007721,	GTF2I,	+
3:14100263|14101939	3	14100263	14101939	intron	ENSSSCG00000035984,	n/a,	-
3:15245784|15251520	3	15245784	15251520	exon	ENSSSCG00000007728,	n/a,	+
3:15339539|15351975	3	15339539	15351975	intergenic_region	n/a	n/a	+
3:16038897|16078662	3	16038897	16078662	exon	ENSSSCG00000007733,	n/a,	-
3:16320466|16341799	3	16320466	16341799	exon	ENSSSCG00000007735,	n/a,	-
3:16341633|16344832	3	16341633	16344832	exon	ENSSSCG00000007735,	n/a,	-
3:16486968|16487913	3	16486968	16487913	exon	ENSSSCG00000007737,	TPST1,	-
3:16964040|16971275	3	16964040	16971275	exon	ENSSSCG00000029029,	ZNF713,	-
3:17693009|17693900	3	17693009	17693900	exon	ENSSSCG00000007789,	n/a,	-
3:17735620|17737990	3	17735620	17737990	exon	ENSSSCG00000025794,	FBRS,	-
3:17773612|17776837	3	17773612	17776837	intergenic_region	n/a	n/a	-
3:17849954|17855047	3	17849954	17855047	exon	ENSSSCG00000007797,	ITGAL,	-
3:18069859|18071726	3	18069859	18071726	exon	ENSSSCG00000027946,	MVP,	+
3:18225499|18234813	3	18225499	18234813	intergenic_region	n/a	n/a	+
3:18468064|18470486	3	18468064	18470486	exon	ENSSSCG00000034927,	n/a,	+
3:18512814|18513266	3	18512814	18513266	exon	ENSSSCG00000021845,	ATXN2L,	+
3:18826737|18836800	3	18826737	18836800	exon	ENSSSCG00000007812,	XPO6,	+
3:18826737|18848587	3	18826737	18848587	exon	ENSSSCG00000007812,	XPO6,	+
3:19238477|19241961	3	19238477	19241961	exon	ENSSSCG00000007814,	KIAA0556,	-
3:22094561|22119659	3	22094561	22119659	exon	ENSSSCG00000033674,	PRKCB,	-
3:22810516|22822228	3	22810516	22822228	exon	ENSSSCG00000010799,	COG7,	+
3:23692700|23704670	3	23692700	23704670	exon	ENSSSCG00000030373,	n/a,	-
3:23808015|23827555	3	23808015	23827555	exon	ENSSSCG00000032340,	CDR2,	+
3:23826982|23827555	3	23826982	23827555	exon	ENSSSCG00000032340,	CDR2,	+
3:26074279|26078839	3	26074279	26078839	exon	ENSSSCG00000027324,	C16orf62,	-
3:26074279|26084275	3	26074279	26084275	exon	ENSSSCG00000027324,	C16orf62,	-
3:26683193|26685606	3	26683193	26685606	exon	ENSSSCG00000032531,	SMG1,	+
3:26683193|26690578	3	26683193	26690578	exon	ENSSSCG00000032531,	SMG1,	+
3:26696893|26703165	3	26696893	26703165	exon	ENSSSCG00000032531,	SMG1,	+
3:26701499|26703165	3	26701499	26703165	exon	ENSSSCG00000032531,	SMG1,	+
3:27292824|27293334	3	27292824	27293334	exon	ENSSSCG00000007872,	XYLT1,	-
3:28622965|28630840	3	28622965	28630840	exon	ENSSSCG00000007878,	PARN,	+
3:28638834|28649817	3	28638834	28649817	exon	ENSSSCG00000007878,	PARN,	+
3:28638834|28692651	3	28638834	28692651	exon	ENSSSCG00000007878,	PARN,	+
3:28645515|28657996	3	28645515	28657996	exon	ENSSSCG00000007878,	PARN,	+
3:28645515|28659610	3	28645515	28659610	exon	ENSSSCG00000007878,	PARN,	+
3:28657953|28692651	3	28657953	28692651	exon	ENSSSCG00000007878,	PARN,	+
3:28684207|28692651	3	28684207	28692651	exon	ENSSSCG00000007878,	PARN,	+
3:28903672|28904794	3	28903672	28904794	exon	ENSSSCG00000036428,	n/a,	-
3:31250808|31266844	3	31250808	31266844	exon	ENSSSCG00000021118,	GSPT1,	+
3:31250811|31266844	3	31250811	31266844	exon	ENSSSCG00000021118,	GSPT1,	+
3:31255432|31258924	3	31255432	31258924	exon	ENSSSCG00000021118,	GSPT1,	+
3:31258831|31266844	3	31258831	31266844	exon	ENSSSCG00000021118,	GSPT1,	+
3:31358570|31359294	3	31358570	31359294	exon	ENSSSCG00000007895,	ZC3H7A,	+
3:31385093|31406396	3	31385093	31406396	exon	ENSSSCG00000007896,	TXNDC11,	+
3:31988381|32085104	3	31988381	32085104	exon	ENSSSCG00000026569,	CLEC16A,	-
3:32047943|32085104	3	32047943	32085104	exon	ENSSSCG00000026569,	CLEC16A,	-
3:32056359|32085104	3	32056359	32085104	exon	ENSSSCG00000026569,	CLEC16A,	-
3:32059055|32085104	3	32059055	32085104	exon	ENSSSCG00000026569,	CLEC16A,	-
3:32116491|32130236	3	32116491	32130236	exon	ENSSSCG00000026569,	CLEC16A,	-
3:32195320|32197396	3	32195320	32197396	exon	ENSSSCG00000007901,	CIITA,	-
3:32569056|32577584	3	32569056	32577584	exon	ENSSSCG00000020675,	ATF7IP2,	-
3:32569999|32577584	3	32569999	32577584	exon	ENSSSCG00000020675,	ATF7IP2,	-
3:33789131|33791943	3	33789131	33791943	exon	ENSSSCG00000007907,	USP7,	+
3:37538296|37541695	3	37538296	37541695	exon	ENSSSCG00000007924,	UBN1,	-
3:37566454|37572840	3	37566454	37572840	exon	ENSSSCG00000007931,	GLYR1,	+
3:37894356|37914190	3	37894356	37914190	exon	ENSSSCG00000022874,	DNAJA3,	-
3:38275930|38288061	3	38275930	38288061	exon	ENSSSCG00000007950,	ADCY9,	+
3:38413987|38414699	3	38413987	38414699	exon	ENSSSCG00000007951,	CREBBP,	+
3:38413987|38450234	3	38413987	38450234	exon	ENSSSCG00000007951,	CREBBP,	+
3:38413987|38472523	3	38413987	38472523	exon	ENSSSCG00000007951,	CREBBP,	+
3:38470924|38472523	3	38470924	38472523	exon	ENSSSCG00000007951,	CREBBP,	+
3:38483180|38484897	3	38483180	38484897	exon	ENSSSCG00000007951,	CREBBP,	+
3:38493456|38494815	3	38493456	38494815	exon	ENSSSCG00000007951,	CREBBP,	+
3:38741343|38745384	3	38741343	38745384	exon	ENSSSCG00000007955,	CLUAP1,	-
3:39466946|39478565	3	39466946	39478565	exon	ENSSSCG00000037719,	PDPK1,	-
3:39742506|39745231	3	39742506	39745231	exon	ENSSSCG00000008048,	RNPS1,	+
3:40002555|40002914	3	40002555	40002914	exon	ENSSSCG00000033697,ENSSSCG00000030328,	n/a,NDUFB10,	+
3:40240796|40251856	3	40240796	40251856	intergenic_region	n/a	n/a	-
3:40446251|40457300	3	40446251	40457300	exon	ENSSSCG00000022963,	n/a,	+
3:40456609|40471377	3	40456609	40471377	exon	ENSSSCG00000022963,	n/a,	+
3:40469709|40490735	3	40469709	40490735	exon	ENSSSCG00000022963,	n/a,	+
3:40858043|40882821	3	40858043	40882821	intron	ENSSSCG00000008009,	LMF1,	+
3:40874421|40882821	3	40874421	40882821	intron	ENSSSCG00000008009,	LMF1,	+
3:40954688|40955809	3	40954688	40955809	intergenic_region	n/a	n/a	-
3:41140584|41142204	3	41140584	41142204	exon	ENSSSCG00000033792,	RAB40C,	-
3:41229781|41244904	3	41229781	41244904	exon	ENSSSCG00000035854,	RAB11FIP3,	-
3:41951780|41962459	3	41951780	41962459	exon	ENSSSCG00000008068,	IARS,	-
3:42011359|42012685	3	42011359	42012685	exon	ENSSSCG00000008068,	IARS,	-
3:42021128|42021313	3	42021128	42021313	intron	ENSSSCG00000008068,	IARS,	-
3:42881922|42887048	3	42881922	42887048	exon	ENSSSCG00000008079,	FAM120A,	+
3:42881922|42902838	3	42881922	42902838	exon	ENSSSCG00000008079,	FAM120A,	+
3:43535845|43536562	3	43535845	43536562	exon	ENSSSCG00000032834,	ZNF169,	+
3:44095481|44122061	3	44095481	44122061	exon	ENSSSCG00000008096,	ZC3H6,	-
3:44102881|44122061	3	44102881	44122061	exon	ENSSSCG00000008096,	ZC3H6,	-
3:44105997|44122061	3	44105997	44122061	exon	ENSSSCG00000008096,	ZC3H6,	-
3:44109596|44122061	3	44109596	44122061	exon	ENSSSCG00000008096,	ZC3H6,	-
3:44117754|44122061	3	44117754	44122061	exon	ENSSSCG00000008096,	ZC3H6,	-
3:44117826|44121985	3	44117826	44121985	exon	ENSSSCG00000008096,	ZC3H6,	-
3:44174961|44183383	3	44174961	44183383	exon	ENSSSCG00000008099,	ZC3H8,	+
3:44179926|44183383	3	44179926	44183383	exon	ENSSSCG00000008099,	ZC3H8,	+
3:44285779|44303573	3	44285779	44303573	exon	ENSSSCG00000026954,	TMEM87B,	-
3:44298411|44303573	3	44298411	44303573	exon	ENSSSCG00000026954,	TMEM87B,	-
3:46142071|46151353	3	46142071	46151353	exon	ENSSSCG00000008113,	MRPS5,	+
3:47004817|47007039	3	47004817	47007039	exon	ENSSSCG00000008132,ENSSSCG00000034105,	STARD7,TMEM127,	+
3:47004817|47007823	3	47004817	47007823	exon	ENSSSCG00000008132,ENSSSCG00000034105,	STARD7,TMEM127,	+
3:47139314|47139648	3	47139314	47139648	exon	ENSSSCG00000038296,	SH3RF3,	-
3:47619650|47620978	3	47619650	47620978	exon	ENSSSCG00000008137,	LIMS1,	-
3:47741068|47746363	3	47741068	47746363	exon	ENSSSCG00000008138,	GCC2,	-
3:48893039|48899041	3	48893039	48899041	exon	ENSSSCG00000008143,	UXS1,	+
3:48893039|48909045	3	48893039	48909045	exon	ENSSSCG00000008143,	UXS1,	+
3:49135557|49135742	3	49135557	49135742	exon	ENSSSCG00000008144,	NCK2,	-
3:49493943|49496419	3	49493943	49496419	exon	ENSSSCG00000024636,	TGFBRAP1,	+
3:52520051|52528839	3	52520051	52528839	exon	ENSSSCG00000008164,	MAP4K4,	-
3:53042582|53055099	3	53042582	53055099	exon	ENSSSCG00000008168,	RNF149,	+
3:53073338|53077591	3	53073338	53077591	exon	ENSSSCG00000008167,	CNOT11,	-
3:53231004|53238013	3	53231004	53238013	exon	ENSSSCG00000008169,	TBC1D8,	+
3:53270127|53270926	3	53270127	53270926	exon	ENSSSCG00000008169,	TBC1D8,	+
3:54271064|54446553	3	54271064	54446553	intron	ENSSSCG00000008179,	REV1,	+
3:54273671|54276460	3	54273671	54276460	exon	ENSSSCG00000008179,	REV1,	+
3:54832393|54848408	3	54832393	54848408	exon	ENSSSCG00000008179,	REV1,	+
3:54832393|54850266	3	54832393	54850266	exon	ENSSSCG00000008179,	REV1,	+
3:55065168|55068453	3	55065168	55068453	exon	ENSSSCG00000008185,	MITD1,	+
3:55259230|55313494	3	55259230	55313494	exon	ENSSSCG00000008186,	TSGA10,	+
3:56975159|56975594	3	56975159	56975594	exon	ENSSSCG00000040434,	KANSL3,	+
3:57363488|57368245	3	57363488	57368245	exon	ENSSSCG00000008207,	RPIA,	-
3:57478622|57485713	3	57478622	57485713	exon	ENSSSCG00000008208,	EIF2AK3,	+
3:57813373|57813525	3	57813373	57813525	exon	ENSSSCG00000025106,ENSSSCG00000008211,	n/a,n/a,	-
3:57813373|57814349	3	57813373	57814349	exon	ENSSSCG00000025106,	n/a,	-
3:58044300|58049988	3	58044300	58049988	exon	ENSSSCG00000035478,	RMND5A,	-
3:58059590|58077167	3	58059590	58077167	exon	ENSSSCG00000035478,	RMND5A,	-
3:58340507|58346953	3	58340507	58346953	exon	ENSSSCG00000008221,	KDM3A,	-
3:58646042|58651952	3	58646042	58651952	exon	ENSSSCG00000008225,	PTCD3,	-
3:59423230|59425872	3	59423230	59425872	intergenic_region	n/a	n/a	-
3:59424959|59425872	3	59424959	59425872	intergenic_region	n/a	n/a	-
3:59631095|59636902	3	59631095	59636902	exon	ENSSSCG00000008242,	KCMF1,	-
3:60027916|60030859	3	60027916	60030859	intergenic_region	n/a	n/a	-
3:68856274|68874259	3	68856274	68874259	exon	ENSSSCG00000039221,	MOB1A,	+
3:68942184|68942825	3	68942184	68942825	intron	ENSSSCG00000008292,	TET3,	-
3:69221305|69225802	3	69221305	69225802	exon	ENSSSCG00000008298,	DUSP11,	+
3:69222608|69225802	3	69222608	69225802	exon	ENSSSCG00000008298,	DUSP11,	+
3:69262709|69269649	3	69262709	69269649	exon	ENSSSCG00000037977,	ALMS1,	-
3:69288806|69317475	3	69288806	69317475	exon	ENSSSCG00000037977,	ALMS1,	-
3:69308675|69317475	3	69308675	69317475	exon	ENSSSCG00000037977,	ALMS1,	-
3:69377498|69386742	3	69377498	69386742	exon	ENSSSCG00000037977,	ALMS1,	-
3:69377498|69390965	3	69377498	69390965	exon	ENSSSCG00000037977,	ALMS1,	-
3:69382891|69390965	3	69382891	69390965	exon	ENSSSCG00000037977,	ALMS1,	-
3:69692169|69693387	3	69692169	69693387	intron	ENSSSCG00000022162,	RAB11FIP5,	+
3:70184898|70295087	3	70184898	70295087	exon	ENSSSCG00000008310,	EXOC6B,	+
3:71043828|71043998	3	71043828	71043998	exon	ENSSSCG00000008312,	DYSF,	-
3:71101322|71107464	3	71101322	71107464	exon	ENSSSCG00000008312,	DYSF,	-
3:71165102|71179271	3	71165102	71179271	exon	ENSSSCG00000008312,	DYSF,	-
3:71167843|71179271	3	71167843	71179271	exon	ENSSSCG00000008312,	DYSF,	-
3:71299639|71351013	3	71299639	71351013	exon	ENSSSCG00000022708,	ZNF638,	-
3:71302758|71310818	3	71302758	71310818	exon	ENSSSCG00000022708,	ZNF638,	-
3:71311757|71336228	3	71311757	71336228	exon	ENSSSCG00000022708,	ZNF638,	-
3:71311757|71339619	3	71311757	71339619	exon	ENSSSCG00000022708,	ZNF638,	-
3:71332900|71339619	3	71332900	71339619	exon	ENSSSCG00000022708,	ZNF638,	-
3:71742827|71743037	3	71742827	71743037	intron	ENSSSCG00000020736,	ADD2,	+
3:72250326|72262713	3	72250326	72262713	exon	ENSSSCG00000023409,	TIA1,	+
3:72257086|72262713	3	72257086	72262713	exon	ENSSSCG00000023409,	TIA1,	+
3:72300370|72306113	3	72300370	72306113	exon	ENSSSCG00000008332,	C2orf42,	+
3:72599375|72606470	3	72599375	72606470	exon	ENSSSCG00000008335,	GMCL1,	-
3:72926172|72929955	3	72926172	72929955	exon	ENSSSCG00000008337,	AAK1,	+
3:73781243|73821523	3	73781243	73821523	exon	ENSSSCG00000008346,	APLF,	-
3:74093228|74102190	3	74093228	74102190	exon	ENSSSCG00000008353,	WDR92,	+
3:76615866|76627539	3	76615866	76627539	exon	ENSSSCG00000008357,	SPRED2,	+
3:77360559|77371938	3	77360559	77371938	exon	ENSSSCG00000008363,	AFTPH,	-
3:77378253|77378404	3	77378253	77378404	exon	ENSSSCG00000008363,	AFTPH,	-
3:77936961|77946126	3	77936961	77946126	exon	ENSSSCG00000027509,	VPS54,	+
3:77953414|77958200	3	77953414	77958200	exon	ENSSSCG00000027509,	VPS54,	+
3:78013714|78014790	3	78013714	78014790	exon	ENSSSCG00000008368,	UGP2,	-
3:78579401|78628473	3	78579401	78628473	exon	ENSSSCG00000032229,	WDPCP,	+
3:78952890|78958596	3	78952890	78958596	exon	ENSSSCG00000008372,	EHBP1,	-
3:78952890|78971884	3	78952890	78971884	exon	ENSSSCG00000008372,	EHBP1,	-
3:78952890|78998646	3	78952890	78998646	exon	ENSSSCG00000008372,	EHBP1,	-
3:78971737|78998646	3	78971737	78998646	exon	ENSSSCG00000008372,	EHBP1,	-
3:79005676|79011131	3	79005676	79011131	exon	ENSSSCG00000008372,	EHBP1,	-
3:79107970|79110848	3	79107970	79110848	exon	ENSSSCG00000008372,	EHBP1,	-
3:80290983|80295248	3	80290983	80295248	exon	ENSSSCG00000028228,	XPO1,	+
3:80371236|80390801	3	80371236	80390801	exon	ENSSSCG00000008382,	USP34,	+
3:80475789|80483180	3	80475789	80483180	exon	ENSSSCG00000008382,	USP34,	+
3:80503612|80514662	3	80503612	80514662	exon	ENSSSCG00000008382,	USP34,	+
3:80559380|80569378	3	80559380	80569378	exon	ENSSSCG00000008382,	USP34,	+
3:80696277|80723861	3	80696277	80723861	exon	ENSSSCG00000008386,	KIAA1841,	-
3:80714037|80729963	3	80714037	80729963	exon	ENSSSCG00000008386,	KIAA1841,	-
3:80721987|80729963	3	80721987	80729963	exon	ENSSSCG00000008386,	KIAA1841,	-
3:81008811|81016745	3	81008811	81016745	exon	ENSSSCG00000008389,	PAPOLG,	-
3:83349428|83384802	3	83349428	83384802	exon	ENSSSCG00000008394,	FANCL,	+
3:83494202|83500501	3	83494202	83500501	exon	ENSSSCG00000008395,	VRK2,	-
3:83494202|83534429	3	83494202	83534429	exon	ENSSSCG00000008395,	VRK2,	-
3:83497398|83534429	3	83497398	83534429	exon	ENSSSCG00000008395,	VRK2,	-
3:83499674|83534429	3	83499674	83534429	exon	ENSSSCG00000008395,	VRK2,	-
3:85611405|85622090	3	85611405	85622090	exon	ENSSSCG00000031882,	PNPT1,	+
3:85611405|85623513	3	85611405	85623513	exon	ENSSSCG00000031882,	PNPT1,	+
3:85676291|85679444	3	85676291	85679444	exon	ENSSSCG00000008398,	PPP4R3B,	+
3:85931738|85959178	3	85931738	85959178	intergenic_region	n/a	n/a	+
3:86625269|86626190	3	86625269	86626190	exon	ENSSSCG00000040786,	SPTBN1,	-
3:87299327|87301882	3	87299327	87301882	exon	ENSSSCG00000008412,	PSME4,	+
3:87307271|87310440	3	87307271	87310440	exon	ENSSSCG00000008412,	PSME4,	+
3:87308888|87310440	3	87308888	87310440	exon	ENSSSCG00000008412,	PSME4,	+
3:87311544|87312575	3	87311544	87312575	exon	ENSSSCG00000008412,	PSME4,	+
3:87316814|87330087	3	87316814	87330087	exon	ENSSSCG00000008412,	PSME4,	+
3:87328900|87330087	3	87328900	87330087	exon	ENSSSCG00000008412,	PSME4,	+
3:87419739|87425067	3	87419739	87425067	exon	ENSSSCG00000008415,	n/a,	+
3:91726741|91726962	3	91726741	91726962	intron	ENSSSCG00000029084,	FSHR,	-
3:92045274|92075563	3	92045274	92075563	exon	ENSSSCG00000033106,	GTF2A1L,	-
3:92283614|92299786	3	92283614	92299786	exon	ENSSSCG00000029593,	FOXN2,	-
3:92761995|92762903	3	92761995	92762903	exon	ENSSSCG00000029485,	FBXO11,	+
3:92761995|92764582	3	92761995	92764582	exon	ENSSSCG00000029485,	FBXO11,	+
3:93383882|93384704	3	93383882	93384704	exon	ENSSSCG00000008433,	CALM3,	+
3:93384116|93384686	3	93384116	93384686	exon	ENSSSCG00000008433,	CALM3,	+
3:94440419|94519807	3	94440419	94519807	exon	ENSSSCG00000008444,	PRKCE,	-
3:94934784|94946499	3	94934784	94946499	exon	ENSSSCG00000008445,	SRBD1,	+
3:94944703|94974100	3	94944703	94974100	exon	ENSSSCG00000008445,	SRBD1,	+
3:94969451|94980300	3	94969451	94980300	exon	ENSSSCG00000008445,	SRBD1,	+
3:95104014|95109324	3	95104014	95109324	exon	ENSSSCG00000008445,	SRBD1,	+
3:95734724|95745565	3	95734724	95745565	exon	ENSSSCG00000008447,	CAMKMT,	-
3:96116880|96124120	3	96116880	96124120	exon	ENSSSCG00000008448,	PREPL,	+
3:96249368|96260927	3	96249368	96260927	exon	ENSSSCG00000008451,	PPM1B,	-
3:96487680|96489764	3	96487680	96489764	exon	ENSSSCG00000008452,	LRPPRC,	+
3:96497396|96497963	3	96497396	96497963	exon	ENSSSCG00000008452,	LRPPRC,	+
3:96527643|96533576	3	96527643	96533576	exon	ENSSSCG00000008452,	LRPPRC,	+
3:98019834|98047822	3	98019834	98047822	exon	ENSSSCG00000008467,	EML4,	-
3:98033105|98064327	3	98033105	98064327	exon	ENSSSCG00000008467,	EML4,	-
3:98047438|98064327	3	98047438	98064327	exon	ENSSSCG00000008467,	EML4,	-
3:98047438|98074295	3	98047438	98074295	exon	ENSSSCG00000008467,	EML4,	-
3:98056723|98064327	3	98056723	98064327	exon	ENSSSCG00000008467,	EML4,	-
3:98056723|98074295	3	98056723	98074295	exon	ENSSSCG00000008467,	EML4,	-
3:98056723|98077795	3	98056723	98077795	exon	ENSSSCG00000008467,	EML4,	-
3:98062554|98074295	3	98062554	98074295	exon	ENSSSCG00000008467,	EML4,	-
3:98072143|98074295	3	98072143	98074295	exon	ENSSSCG00000008467,	EML4,	-
3:99896578|99898967	3	99896578	99898967	intron	ENSSSCG00000036418,	SLC8A1,	+
3:99897136|99898967	3	99897136	99898967	exon	ENSSSCG00000036418,	SLC8A1,	+
3:100156442|100174216	3	100156442	100174216	exon	ENSSSCG00000036418,	SLC8A1,	+
3:100156442|100197935	3	100156442	100197935	exon	ENSSSCG00000036418,	SLC8A1,	+
3:100564480|100568063	3	100564480	100568063	exon	ENSSSCG00000008470,	THUMPD2,	+
3:100567192|100568063	3	100567192	100568063	exon	ENSSSCG00000008470,	THUMPD2,	+
3:101017984|101028254	3	101017984	101028254	exon	ENSSSCG00000008475,	MAP4K3,	+
3:101309173|101309400	3	101309173	101309400	intron	ENSSSCG00000008478,	SOS1,	+
3:101473926|101480235	3	101473926	101480235	exon	ENSSSCG00000008479,	DHX57,	+
3:101765610|101780247	3	101765610	101780247	exon	ENSSSCG00000020878,	HNRNPLL,	+
3:101765610|101790729	3	101765610	101790729	exon	ENSSSCG00000020878,	HNRNPLL,	+
3:102243607|102261438	3	102243607	102261438	exon	ENSSSCG00000008488,	RMDN2,	-
3:102243607|102298741	3	102243607	102298741	exon	ENSSSCG00000008488,	RMDN2,	-
3:102251070|102298741	3	102251070	102298741	exon	ENSSSCG00000008488,	RMDN2,	-
3:102283996|102298741	3	102283996	102298741	intron	ENSSSCG00000008488,	RMDN2,	-
3:102298274|102298741	3	102298274	102298741	exon	ENSSSCG00000008488,	RMDN2,	-
3:102849438|102850385	3	102849438	102850385	exon	ENSSSCG00000008495,	PRKD3,	+
3:103051982|103055415	3	103051982	103055415	exon	ENSSSCG00000008496,	EIF2AK2,	+
3:103101045|103104717	3	103101045	103104717	exon	ENSSSCG00000008497,	GPATCH11,	-
3:103139402|103165924	3	103139402	103165924	exon	ENSSSCG00000008498,	HEATR5B,	+
3:103146415|103148195	3	103146415	103148195	exon	ENSSSCG00000008498,	HEATR5B,	+
3:103644872|103669701	3	103644872	103669701	exon	ENSSSCG00000008504,	CRIM1,	-
3:103704319|103773127	3	103704319	103773127	exon	ENSSSCG00000008504,	CRIM1,	-
3:103726106|103773127	3	103726106	103773127	exon	ENSSSCG00000008504,	CRIM1,	-
3:106380539|106396910	3	106380539	106396910	exon	ENSSSCG00000008510,	LTBP1,	-
3:106380539|106403928	3	106380539	106403928	exon	ENSSSCG00000008510,	LTBP1,	-
3:106380539|106443851	3	106380539	106443851	exon	ENSSSCG00000008510,	LTBP1,	-
3:106380539|106443871	3	106380539	106443871	intron	ENSSSCG00000008510,	LTBP1,	-
3:106386726|106440962	3	106386726	106440962	exon	ENSSSCG00000008510,	LTBP1,	-
3:106416134|106443851	3	106416134	106443851	exon	ENSSSCG00000008510,	LTBP1,	-
3:106471681|106499262	3	106471681	106499262	exon	ENSSSCG00000008510,	LTBP1,	-
3:106848128|106848318	3	106848128	106848318	intron	ENSSSCG00000008512,	TTC27,	-
3:106849123|106892436	3	106849123	106892436	exon	ENSSSCG00000008512,	TTC27,	-
3:106872181|106892436	3	106872181	106892436	exon	ENSSSCG00000008512,	TTC27,	-
3:107086913|107089319	3	107086913	107089319	exon	ENSSSCG00000008513,	BIRC6,	-
3:107127683|107131029	3	107127683	107131029	exon	ENSSSCG00000008513,	BIRC6,	-
3:107146965|107147569	3	107146965	107147569	exon	ENSSSCG00000008513,	BIRC6,	-
3:107180688|107191608	3	107180688	107191608	exon	ENSSSCG00000008513,	BIRC6,	-
3:107198689|107229406	3	107198689	107229406	exon	ENSSSCG00000008513,	BIRC6,	-
3:107207592|107229406	3	107207592	107229406	exon	ENSSSCG00000008513,	BIRC6,	-
3:107214187|107229406	3	107214187	107229406	exon	ENSSSCG00000008513,	BIRC6,	-
3:107410925|107416547	3	107410925	107416547	exon	ENSSSCG00000008518,	SLC30A6,	-
3:107449372|107458485	3	107449372	107458485	exon	ENSSSCG00000008517,	SPAST,	-
3:107449372|107459010	3	107449372	107459010	exon	ENSSSCG00000008517,	SPAST,	-
3:107455782|107462374	3	107455782	107462374	exon	ENSSSCG00000008517,	SPAST,	-
3:107469180|107487250	3	107469180	107487250	exon	ENSSSCG00000008517,	SPAST,	-
3:107469180|107487253	3	107469180	107487253	exon	ENSSSCG00000008517,	SPAST,	-
3:107587063|107613737	3	107587063	107613737	exon	ENSSSCG00000008515,	MEMO1,	+
3:107587063|107636043	3	107587063	107636043	exon	ENSSSCG00000008515,	MEMO1,	+
3:107609926|107636043	3	107609926	107636043	exon	ENSSSCG00000008515,	MEMO1,	+
3:107609926|107644742	3	107609926	107644742	exon	ENSSSCG00000008515,	MEMO1,	+
3:110345026|110357953	3	110345026	110357953	exon	ENSSSCG00000008536,	WDR43,	-
3:110442415|110451455	3	110442415	110451455	exon	ENSSSCG00000008540,	PPP1CB,	-
3:110934987|111101440	3	110934987	111101440	exon	ENSSSCG00000026465,	BABAM2,	-
3:110991214|110997758	3	110991214	110997758	exon	ENSSSCG00000026465,	BABAM2,	-
3:111101331|111241185	3	111101331	111241185	exon	ENSSSCG00000026465,	BABAM2,	-
3:111182457|111241185	3	111182457	111241185	exon	ENSSSCG00000026465,	BABAM2,	-
3:111577728|111588265	3	111577728	111588265	exon	ENSSSCG00000008545,	ZNF512,	-
3:112346505|112346688	3	112346505	112346688	intron	ENSSSCG00000008563,	KCNK3,	-
3:112636837|112650437	3	112636837	112650437	exon	ENSSSCG00000030643,	SELENOI,	-
3:112636837|112653047	3	112636837	112653047	exon	ENSSSCG00000030643,	SELENOI,	-
3:112848358|112871469	3	112848358	112871469	exon	ENSSSCG00000008573,	RAB10,	-
3:113091745|113131647	3	113091745	113131647	exon	ENSSSCG00000008575,	n/a,	+
3:113127816|113131647	3	113127816	113131647	exon	ENSSSCG00000008575,	n/a,	+
3:113127816|113148454	3	113127816	113148454	exon	ENSSSCG00000008575,	n/a,	+
3:113142605|113148454	3	113142605	113148454	exon	ENSSSCG00000008575,	n/a,	+
3:113142605|113158626	3	113142605	113158626	exon	ENSSSCG00000008575,	n/a,	+
3:113142605|113169452	3	113142605	113169452	exon	ENSSSCG00000008575,	n/a,	+
3:113259005|113276969	3	113259005	113276969	exon	ENSSSCG00000008576,	DTNB,	+
3:113268078|113276969	3	113268078	113276969	exon	ENSSSCG00000008576,	DTNB,	+
3:113272703|113276969	3	113272703	113276969	exon	ENSSSCG00000008576,	DTNB,	+
3:113272703|113309553	3	113272703	113309553	exon	ENSSSCG00000008576,	DTNB,	+
3:113272703|113324246	3	113272703	113324246	exon	ENSSSCG00000008576,	DTNB,	+
3:113558244|113565062	3	113558244	113565062	exon	ENSSSCG00000029413,	DNMT3A,	+
3:113564449|113565062	3	113564449	113565062	exon	ENSSSCG00000029413,	DNMT3A,	+
3:114421935|114446644	3	114421935	114446644	exon	ENSSSCG00000008583,	n/a,	+
3:114685738|114703915	3	114685738	114703915	exon	ENSSSCG00000033753,	UBXN2A,	-
3:114743498|114755035	3	114743498	114755035	exon	ENSSSCG00000008591,	ATAD2B,	+
3:114746564|114751378	3	114746564	114751378	exon	ENSSSCG00000008591,	ATAD2B,	+
3:114747245|114755035	3	114747245	114755035	exon	ENSSSCG00000008591,	ATAD2B,	+
3:114757807|114765885	3	114757807	114765885	exon	ENSSSCG00000008591,	ATAD2B,	+
3:114783339|114785114	3	114783339	114785114	exon	ENSSSCG00000008591,	ATAD2B,	+
3:114783339|114791075	3	114783339	114791075	exon	ENSSSCG00000008591,	ATAD2B,	+
3:114813776|114839309	3	114813776	114839309	exon	ENSSSCG00000008591,	ATAD2B,	+
3:115211302|115219189	3	115211302	115219189	intergenic_region	n/a	n/a	+
3:115218429|115219189	3	115218429	115219189	intergenic_region	n/a	n/a	+
3:115701790|115743966	3	115701790	115743966	intergenic_region	n/a	n/a	+
3:115740378|115743966	3	115740378	115743966	intergenic_region	n/a	n/a	+
3:117885521|117911323	3	117885521	117911323	exon	ENSSSCG00000008600,	PUM2,	+
3:117952014|117958024	3	117952014	117958024	exon	ENSSSCG00000008600,	PUM2,	+
3:118237708|118256221	3	118237708	118256221	exon	ENSSSCG00000008604,	WDR35,	+
3:121891811|121922801	3	121891811	121922801	exon	ENSSSCG00000008621,	NBAS,	+
3:121918073|121963672	3	121918073	121963672	exon	ENSSSCG00000008621,	NBAS,	+
3:122089927|122094251	3	122089927	122094251	intron	ENSSSCG00000008621,	NBAS,	+
3:122089927|122144263	3	122089927	122144263	intron	ENSSSCG00000008621,	NBAS,	+
3:122181582|122188128	3	122181582	122188128	exon	ENSSSCG00000008621,	NBAS,	+
3:125416359|125418275	3	125416359	125418275	exon	ENSSSCG00000008629,	ROCK2,	+
3:125929696|125943717	3	125929696	125943717	exon	ENSSSCG00000008635,	NOL10,	+
3:125935450|125943717	3	125935450	125943717	exon	ENSSSCG00000008635,	NOL10,	+
3:125943043|125943717	3	125943043	125943717	exon	ENSSSCG00000008635,	NOL10,	+
3:126540911|126580084	3	126540911	126580084	exon	ENSSSCG00000008637,	TAF1B,	-
3:126564667|126580084	3	126564667	126580084	exon	ENSSSCG00000008637,	TAF1B,	-
3:126846419|126848971	3	126846419	126848971	exon	ENSSSCG00000008641,	ADAM17,	+
3:126848011|126848971	3	126848011	126848971	exon	ENSSSCG00000008641,	ADAM17,	+
3:126871893|126883162	3	126871893	126883162	exon	ENSSSCG00000020799,	CPSF3,	-
3:126954299|126961596	3	126954299	126961596	exon	ENSSSCG00000008642,	ASAP2,	-
3:126954299|126966993	3	126954299	126966993	exon	ENSSSCG00000008642,	ASAP2,	-
3:126966435|126975957	3	126966435	126975957	exon	ENSSSCG00000008642,	ASAP2,	-
3:126966435|126992124	3	126966435	126992124	exon	ENSSSCG00000008642,	ASAP2,	-
3:126966435|127027982	3	126966435	127027982	exon	ENSSSCG00000008642,	ASAP2,	-
3:126975536|126992124	3	126975536	126992124	exon	ENSSSCG00000008642,	ASAP2,	-
3:126983403|126992124	3	126983403	126992124	exon	ENSSSCG00000008642,	ASAP2,	-
3:126983403|127027982	3	126983403	127027982	exon	ENSSSCG00000008642,	ASAP2,	-
3:126987825|127004854	3	126987825	127004854	exon	ENSSSCG00000008642,	ASAP2,	-
3:127419171|127420432	3	127419171	127420432	exon	ENSSSCG00000008644,	KIDINS220,	+
3:128765569|128776477	3	128765569	128776477	exon	ENSSSCG00000008646,	RNF144A,	-
3:131272241|131272989	3	131272241	131272989	exon	ENSSSCG00000025305,	n/a,	+
4:749285|749455	4	749285	749455	exon	ENSSSCG00000039094,	PLEC,	+
4:1060588|1067334	4	1060588	1067334	exon	ENSSSCG00000006956,	ZC3H3,	+
4:2738960|2760683	4	2738960	2760683	exon	ENSSSCG00000038397,	PTK2,	+
4:2760596|2793098	4	2760596	2793098	exon	ENSSSCG00000038397,	PTK2,	+
4:2771954|2793098	4	2771954	2793098	exon	ENSSSCG00000038397,	PTK2,	+
4:2784323|2793098	4	2784323	2793098	exon	ENSSSCG00000038397,	PTK2,	+
4:2792392|2810920	4	2792392	2810920	exon	ENSSSCG00000038397,	PTK2,	+
4:2802046|2810920	4	2802046	2810920	exon	ENSSSCG00000038397,	PTK2,	+
4:2858804|2868663	4	2858804	2868663	exon	ENSSSCG00000038397,	PTK2,	+
4:2880193|2891317	4	2880193	2891317	exon	ENSSSCG00000038397,	PTK2,	+
4:3108315|3131676	4	3108315	3131676	exon	ENSSSCG00000005934,	TRAPPC9,	+
4:3108315|3137676	4	3108315	3137676	exon	ENSSSCG00000005934,	TRAPPC9,	+
4:3201003|3218070	4	3201003	3218070	exon	ENSSSCG00000005934,	TRAPPC9,	+
4:7094328|7116661	4	7094328	7116661	exon	ENSSSCG00000030947,	ZFAT,	+
4:7094328|7152497	4	7094328	7152497	exon	ENSSSCG00000030947,	ZFAT,	+
4:9061831|9069356	4	9061831	9069356	exon	ENSSSCG00000005955,	EFR3A,	-
4:9102988|9104901	4	9102988	9104901	exon	ENSSSCG00000005955,	EFR3A,	-
4:10361656|10375326	4	10361656	10375326	exon	ENSSSCG00000028759,	ASAP1,	+
4:10361656|10386233	4	10361656	10386233	exon	ENSSSCG00000028759,	ASAP1,	+
4:10374029|10386233	4	10374029	10386233	exon	ENSSSCG00000028759,	ASAP1,	+
4:10609731|10635633	4	10609731	10635633	exon	ENSSSCG00000005959,	FAM49B,	+
4:14518852|14547742	4	14518852	14547742	exon	ENSSSCG00000037755,	NSMCE2,	-
4:14638092|14640335	4	14638092	14640335	exon	ENSSSCG00000005969,	WASHC5,	+
4:14647967|14655035	4	14647967	14655035	exon	ENSSSCG00000005969,	WASHC5,	+
4:14683288|14685886	4	14683288	14685886	exon	ENSSSCG00000005970,	SQLE,	-
4:15288794|15303961	4	15288794	15303961	exon	ENSSSCG00000040731,	TMEM65,	+
4:15292513|15303961	4	15292513	15303961	exon	ENSSSCG00000040731,	TMEM65,	+
4:16023866|16035760	4	16023866	16035760	exon	ENSSSCG00000005983,	ATAD2,	+
4:16030657|16042097	4	16030657	16042097	exon	ENSSSCG00000005983,	ATAD2,	+
4:16034713|16042097	4	16034713	16042097	exon	ENSSSCG00000005983,	ATAD2,	+
4:16108248|16121954	4	16108248	16121954	exon	ENSSSCG00000005984,	ZHX1,	+
4:16272611|16281983	4	16272611	16281983	exon	ENSSSCG00000005987,	TBC1D31,	-
4:18397410|18444305	4	18397410	18444305	exon	ENSSSCG00000005994,	SNTB1,	+
4:18768088|18830219	4	18768088	18830219	intron	ENSSSCG00000005997,	COL14A1,	-
4:18795587|18796063	4	18795587	18796063	exon	ENSSSCG00000005997,	COL14A1,	-
4:18795587|18815854	4	18795587	18815854	exon	ENSSSCG00000005997,	COL14A1,	-
4:18798633|18815854	4	18798633	18815854	exon	ENSSSCG00000005997,	COL14A1,	-
4:19060743|19096580	4	19060743	19096580	exon	ENSSSCG00000005997,	COL14A1,	-
4:19715110|19900452	4	19715110	19900452	intergenic_region	n/a	n/a	-
4:28981119|29047618	4	28981119	29047618	intergenic_region	n/a	n/a	-
4:29014534|29047618	4	29014534	29047618	intergenic_region	n/a	n/a	-
4:29038357|29047618	4	29038357	29047618	exon	ENSSSCG00000006032,	EMC2,	-
4:29038357|29068902	4	29038357	29068902	exon	ENSSSCG00000006032,	EMC2,	-
4:29058486|29068902	4	29058486	29068902	exon	ENSSSCG00000006032,	EMC2,	-
4:30105745|30158275	4	30105745	30158275	exon	ENSSSCG00000006035,	ANGPT1,	+
4:30131707|30158275	4	30131707	30158275	exon	ENSSSCG00000006035,	ANGPT1,	+
4:30131707|30174417	4	30131707	30174417	exon	ENSSSCG00000006035,	ANGPT1,	+
4:30775953|30818482	4	30775953	30818482	exon	ENSSSCG00000006037,	OXR1,	-
4:30784480|30818482	4	30784480	30818482	exon	ENSSSCG00000006037,	OXR1,	-
4:30808728|30818482	4	30808728	30818482	exon	ENSSSCG00000006037,	OXR1,	-
4:31772558|31972249	4	31772558	31972249	exon	ENSSSCG00000006038,	ZFPM2,	-
4:31850346|31996226	4	31850346	31996226	exon	ENSSSCG00000006038,	ZFPM2,	-
4:31964422|31972249	4	31964422	31972249	intron	ENSSSCG00000006038,	ZFPM2,	-
4:31964422|31996226	4	31964422	31996226	intron	ENSSSCG00000006038,	ZFPM2,	-
4:31972148|31996226	4	31972148	31996226	exon	ENSSSCG00000006038,	ZFPM2,	-
4:33087513|33133416	4	33087513	33133416	intergenic_region	n/a	n/a	-
4:33087513|33153512	4	33087513	33153512	intergenic_region	n/a	n/a	-
4:33321327|33322251	4	33321327	33322251	exon	ENSSSCG00000033829,	n/a,	-
4:33478521|33494115	4	33478521	33494115	intergenic_region	n/a	n/a	-
4:34242885|34249574	4	34242885	34249574	intergenic_region	n/a	n/a	+
4:34250050|34251517	4	34250050	34251517	exon	ENSSSCG00000023873,	AZIN1,	+
4:34692208|34693221	4	34692208	34693221	exon	ENSSSCG00000022479,	UBR5,	+
4:34692208|34694291	4	34692208	34694291	exon	ENSSSCG00000022479,	UBR5,	+
4:34768971|34777538	4	34768971	34777538	exon	ENSSSCG00000022479,	UBR5,	+
4:34779358|34787614	4	34779358	34787614	exon	ENSSSCG00000022479,	UBR5,	+
4:36304671|36306146	4	36304671	36306146	intron	ENSSSCG00000006064,	SNX31,	-
4:36700579|36711099	4	36700579	36711099	exon	ENSSSCG00000006066,	RNF19A,	+
4:36710955|36720759	4	36710955	36720759	exon	ENSSSCG00000006066,	RNF19A,	+
4:36796977|36840800	4	36796977	36840800	exon	ENSSSCG00000027587,	SPAG1,	-
4:36903221|36943960	4	36903221	36943960	exon	ENSSSCG00000006069,	RGS22,	+
4:36903221|36957899	4	36903221	36957899	exon	ENSSSCG00000006069,	RGS22,	+
4:37366367|37368892	4	37366367	37368892	exon	ENSSSCG00000006071,	VPS13B,	-
4:38060333|38086563	4	38060333	38086563	exon	ENSSSCG00000006074,	STK3,	+
4:38110196|38111049	4	38110196	38111049	exon	ENSSSCG00000006074,	STK3,	+
4:38224332|38242684	4	38224332	38242684	exon	ENSSSCG00000006074,	STK3,	+
4:38957345|38967502	4	38957345	38967502	exon	ENSSSCG00000006083,	LAPTM4B,	-
4:38957345|38985591	4	38957345	38985591	exon	ENSSSCG00000006083,	LAPTM4B,	-
4:38961991|38967502	4	38961991	38967502	exon	ENSSSCG00000006083,	LAPTM4B,	-
4:39059673|39069367	4	39059673	39069367	exon	ENSSSCG00000006084,	MTDH,	-
4:39564864|39565979	4	39564864	39565979	intron	ENSSSCG00000006087,	CPQ,	-
4:39733658|39734146	4	39733658	39734146	intron	ENSSSCG00000006087,	CPQ,	-
4:39733658|39796315	4	39733658	39796315	intron	ENSSSCG00000006087,	CPQ,	-
4:40314498|40339022	4	40314498	40339022	exon	ENSSSCG00000006089,	PTDSS1,	-
4:40379783|40393660	4	40379783	40393660	exon	ENSSSCG00000006090,	MTERF3,	+
4:40379783|40395305	4	40379783	40395305	exon	ENSSSCG00000006090,	MTERF3,	+
4:40383385|40383545	4	40383385	40383545	intron	ENSSSCG00000006090,ENSSSCG00000035538,	MTERF3,n/a,	+
4:41230504|41230672	4	41230504	41230672	intergenic_region	n/a	n/a	-
4:41287961|41289259	4	41287961	41289259	intergenic_region	n/a	n/a	-
4:41968917|41969658	4	41968917	41969658	exon	ENSSSCG00000006098,	DPY19L4,	-
4:42180620|42189817	4	42180620	42189817	exon	ENSSSCG00000006100,	VIRMA,	+
4:45452975|45477557	4	45452975	45477557	exon	ENSSSCG00000006116,	SLC26A7,	-
4:46733885|46740348	4	46733885	46740348	exon	ENSSSCG00000006126,	DECR1,	-
4:46792077|46795474	4	46792077	46795474	exon	ENSSSCG00000006127,	NBN,	+
4:46806844|46817760	4	46806844	46817760	exon	ENSSSCG00000006127,	NBN,	+
4:46806844|46820778	4	46806844	46820778	exon	ENSSSCG00000006127,	NBN,	+
4:46806844|46824504	4	46806844	46824504	exon	ENSSSCG00000006127,	NBN,	+
4:46892870|46897315	4	46892870	46897315	exon	ENSSSCG00000021184,	OSGIN2,	-
4:46892870|46905852	4	46892870	46905852	exon	ENSSSCG00000021184,	OSGIN2,	-
4:50298372|50317215	4	50298372	50317215	exon	ENSSSCG00000006135,	CPNE3,	-
4:50356925|50370969	4	50356925	50370969	exon	ENSSSCG00000006136,	RMDN1,	+
4:50402450|50418702	4	50402450	50418702	exon	ENSSSCG00000006137,	WWP1,	-
4:50408310|50418702	4	50408310	50418702	exon	ENSSSCG00000006137,	WWP1,	-
4:50433434|50447885	4	50433434	50447885	exon	ENSSSCG00000006137,	WWP1,	-
4:50447701|50462793	4	50447701	50462793	exon	ENSSSCG00000006137,	WWP1,	-
4:50447701|50486463	4	50447701	50486463	intergenic_region	n/a	n/a	-
4:51551734|51567237	4	51551734	51567237	exon	ENSSSCG00000006146,	LRRCC1,	-
4:53953511|53953657	4	53953511	53953657	intergenic_region	n/a	n/a	-
4:53953511|53953676	4	53953511	53953676	intergenic_region	n/a	n/a	-
4:53954004|53954291	4	53954004	53954291	intergenic_region	n/a	n/a	-
4:54948974|54956465	4	54948974	54956465	exon	ENSSSCG00000033791,	IMPA1,	+
4:56162673|56163561	4	56162673	56163561	exon	ENSSSCG00000006155,	ZBTB10,	-
4:62146811|62187826	4	62146811	62187826	exon	ENSSSCG00000006179,	n/a,	+
4:62178830|62187826	4	62178830	62187826	exon	ENSSSCG00000006179,	n/a,	+
4:65209101|65219019	4	65209101	65219019	exon	ENSSSCG00000006194,	NCOA2,	+
4:65211747|65219019	4	65211747	65219019	exon	ENSSSCG00000006194,	NCOA2,	+
4:65214828|65219019	4	65214828	65219019	exon	ENSSSCG00000006194,	NCOA2,	+
4:65233835|65235030	4	65233835	65235030	exon	ENSSSCG00000006194,	NCOA2,	+
4:65502957|65508255	4	65502957	65508255	exon	ENSSSCG00000006196,	n/a,	+
4:65617651|65620622	4	65617651	65620622	exon	ENSSSCG00000006197,	SULF1,	-
4:66537402|66567101	4	66537402	66567101	exon	ENSSSCG00000035887,	C8orf34,	-
4:66781891|66805882	4	66781891	66805882	exon	ENSSSCG00000006199,	PREX2,	-
4:66853268|66863184	4	66853268	66863184	exon	ENSSSCG00000006199,	PREX2,	-
4:67516638|67518910	4	67516638	67518910	exon	ENSSSCG00000006201,	ARFGEF1,	+
4:67516638|67527275	4	67516638	67527275	exon	ENSSSCG00000006201,	ARFGEF1,	+
4:67516638|67530859	4	67516638	67530859	exon	ENSSSCG00000006201,	ARFGEF1,	+
4:67653810|67657468	4	67653810	67657468	exon	ENSSSCG00000006202,	CSPP1,	-
4:67653810|67689219	4	67653810	67689219	exon	ENSSSCG00000006202,	CSPP1,	-
4:67679793|67689219	4	67679793	67689219	exon	ENSSSCG00000006202,	CSPP1,	-
4:67698424|67700230	4	67698424	67700230	exon	ENSSSCG00000006202,	CSPP1,	-
4:67698424|67722071	4	67698424	67722071	exon	ENSSSCG00000006202,	CSPP1,	-
4:68880161|68891056	4	68880161	68891056	exon	ENSSSCG00000006218,	PDE7A,	+
4:68935650|68958236	4	68935650	68958236	exon	ENSSSCG00000006219,	MTFR1,	-
4:69856914|70015851	4	69856914	70015851	intergenic_region	n/a	n/a	+
4:70910191|70911789	4	70910191	70911789	exon	ENSSSCG00000033144,	YTHDF3,	-
4:71936785|71939607	4	71936785	71939607	exon	ENSSSCG00000025087,	ASPH,	+
4:71939539|72000647	4	71939539	72000647	exon	ENSSSCG00000025087,	ASPH,	+
4:71965561|72000647	4	71965561	72000647	intron	ENSSSCG00000025087,	ASPH,	+
4:71965585|71990130	4	71965585	71990130	exon	ENSSSCG00000025087,	ASPH,	+
4:71965585|72000647	4	71965585	72000647	exon	ENSSSCG00000025087,	ASPH,	+
4:71969085|72000647	4	71969085	72000647	exon	ENSSSCG00000025087,	ASPH,	+
4:71985409|72000647	4	71985409	72000647	exon	ENSSSCG00000025087,	ASPH,	+
4:72041615|72059005	4	72041615	72059005	exon	ENSSSCG00000025087,	ASPH,	+
4:72576154|72577564	4	72576154	72577564	exon	ENSSSCG00000006231,	CHD7,	-
4:72630918|72637790	4	72630918	72637790	exon	ENSSSCG00000006231,	CHD7,	-
4:72630918|72643259	4	72630918	72643259	exon	ENSSSCG00000006231,	CHD7,	-
4:72636561|72643259	4	72636561	72643259	exon	ENSSSCG00000006231,	CHD7,	-
4:72643118|72657500	4	72643118	72657500	exon	ENSSSCG00000006231,	CHD7,	-
4:77270057|77270202	4	77270057	77270202	intergenic_region	n/a	n/a	-
4:77612564|77618720	4	77612564	77618720	exon	ENSSSCG00000028902,	RB1CC1,	+
4:77614097|77618720	4	77614097	77618720	exon	ENSSSCG00000028902,	RB1CC1,	+
4:78124832|78125262	4	78124832	78125262	exon	ENSSSCG00000006267,	PCMTD1,	+
4:78124832|78139488	4	78124832	78139488	exon	ENSSSCG00000006267,	PCMTD1,	+
4:78253828|78264328	4	78253828	78264328	intergenic_region	n/a	n/a	+
4:79810142|79828416	4	79810142	79828416	exon	ENSSSCG00000006274,	PRKDC,	+
4:79834117|79836538	4	79834117	79836538	exon	ENSSSCG00000006274,	PRKDC,	+
4:79987800|79990116	4	79987800	79990116	exon	ENSSSCG00000006277,	SPIDR,	-
4:80083606|80099190	4	80083606	80099190	exon	ENSSSCG00000006277,	SPIDR,	-
4:80170780|80183572	4	80170780	80183572	exon	ENSSSCG00000006277,	SPIDR,	-
4:80963574|81047314	4	80963574	81047314	intron	ENSSSCG00000006282,	KIFAP3,	+
4:80973985|80978012	4	80973985	80978012	exon	ENSSSCG00000006282,	KIFAP3,	+
4:80977923|81047314	4	80977923	81047314	exon	ENSSSCG00000006282,	KIFAP3,	+
4:81722194|81769869	4	81722194	81769869	intron	ENSSSCG00000006294,	NME7,	+
4:82880385|82890185	4	82880385	82890185	exon	ENSSSCG00000006302,	GPR161,	+
4:82951030|82951645	4	82951030	82951645	exon	ENSSSCG00000006303,	DCAF6,	-
4:82951030|82958350	4	82951030	82958350	exon	ENSSSCG00000006303,	DCAF6,	-
4:82951030|83028471	4	82951030	83028471	exon	ENSSSCG00000006303,	DCAF6,	-
4:82953390|82994074	4	82953390	82994074	exon	ENSSSCG00000006303,	DCAF6,	-
4:82993955|83034592	4	82993955	83034592	exon	ENSSSCG00000006303,	DCAF6,	-
4:83028286|83047297	4	83028286	83047297	exon	ENSSSCG00000006303,	DCAF6,	-
4:84853679|84861880	4	84853679	84861880	exon	ENSSSCG00000039867,	UCK2,	-
4:84860816|84861880	4	84860816	84861880	exon	ENSSSCG00000039867,	UCK2,	-
4:85042370|85053239	4	85042370	85053239	exon	ENSSSCG00000006324,	ALDH9A1,	+
4:85892566|85915590	4	85892566	85915590	exon	ENSSSCG00000006331,	PBX1,	-
4:85892566|85922913	4	85892566	85922913	exon	ENSSSCG00000006331,	PBX1,	-
4:85901537|85922913	4	85901537	85922913	exon	ENSSSCG00000006331,	PBX1,	-
4:88723352|88740487	4	88723352	88740487	exon	ENSSSCG00000006346,	ATF6,	-
4:88784438|88785768	4	88784438	88785768	exon	ENSSSCG00000006346,	ATF6,	-
4:89111117|89111486	4	89111117	89111486	intergenic_region	n/a	n/a	+
4:89392539|89392757	4	89392539	89392757	exon	ENSSSCG00000006372,	ARHGAP30,	+
4:90154266|90171499	4	90154266	90171499	exon	ENSSSCG00000006386,	COPA,	+
4:90161231|90163552	4	90161231	90163552	exon	ENSSSCG00000006386,	COPA,	+
4:90161231|90171499	4	90161231	90171499	exon	ENSSSCG00000006386,	COPA,	+
4:90161231|90175000	4	90161231	90175000	exon	ENSSSCG00000006386,	COPA,	+
4:90235723|90238988	4	90235723	90238988	exon	ENSSSCG00000006388,	n/a,	+
4:90235723|90244818	4	90235723	90244818	exon	ENSSSCG00000006388,	n/a,	+
4:90235723|90260459	4	90235723	90260459	exon	ENSSSCG00000006388,	n/a,	+
4:90304501|90349891	4	90304501	90349891	intron	ENSSSCG00000006391,	ATP1A2,	-
4:92283979|92284887	4	92283979	92284887	intron	ENSSSCG00000006453,	KIRREL1,	+
4:92429287|92433341	4	92429287	92433341	exon	ENSSSCG00000006456,	FCRL1,	+
4:93736189|93738733	4	93736189	93738733	exon	ENSSSCG00000006487,	CCT3,	+
4:93736189|93749340	4	93736189	93749340	exon	ENSSSCG00000006487,	CCT3,	+
4:93738637|93745088	4	93738637	93745088	exon	ENSSSCG00000006487,	CCT3,	+
4:93738637|93747422	4	93738637	93747422	exon	ENSSSCG00000006487,	CCT3,	+
4:93738637|93749340	4	93738637	93749340	exon	ENSSSCG00000006487,	CCT3,	+
4:93738637|93750841	4	93738637	93750841	exon	ENSSSCG00000006487,	CCT3,	+
4:93738637|93752407	4	93738637	93752407	exon	ENSSSCG00000006487,	CCT3,	+
4:93744902|93749340	4	93744902	93749340	exon	ENSSSCG00000006487,	CCT3,	+
4:94184733|94185957	4	94184733	94185957	exon	ENSSSCG00000006510,	n/a,	+
4:94216682|94220967	4	94216682	94220967	exon	ENSSSCG00000006510,	n/a,	+
4:94267054|94277826	4	94267054	94277826	exon	ENSSSCG00000006507,	DAP3,	-
4:94313136|94324938	4	94313136	94324938	exon	ENSSSCG00000006508,	ASH1L,	+
4:94324418|94324938	4	94324418	94324938	exon	ENSSSCG00000006508,	ASH1L,	+
4:94324418|94353369	4	94324418	94353369	exon	ENSSSCG00000006508,	ASH1L,	+
4:94324418|94369585	4	94324418	94369585	exon	ENSSSCG00000006508,	ASH1L,	+
4:94324418|94418263	4	94324418	94418263	exon	ENSSSCG00000006508,	ASH1L,	+
4:94369484|94391746	4	94369484	94391746	exon	ENSSSCG00000006508,	ASH1L,	+
4:94369484|94406163	4	94369484	94406163	exon	ENSSSCG00000006508,	ASH1L,	+
4:94369484|94418263	4	94369484	94418263	exon	ENSSSCG00000006508,	ASH1L,	+
4:94391005|94391746	4	94391005	94391746	exon	ENSSSCG00000006508,	ASH1L,	+
4:94405984|94418263	4	94405984	94418263	exon	ENSSSCG00000006508,	ASH1L,	+
4:94405984|94438667	4	94405984	94438667	exon	ENSSSCG00000006508,	ASH1L,	+
4:94405984|94446665	4	94405984	94446665	exon	ENSSSCG00000006508,	ASH1L,	+
4:94446190|94459688	4	94446190	94459688	exon	ENSSSCG00000006508,	ASH1L,	+
4:94500868|94501158	4	94500868	94501158	exon	ENSSSCG00000006511,ENSSSCG00000006512,	RUSC1,FDPS,	-
4:94601795|94602258	4	94601795	94602258	exon	ENSSSCG00000006522,	GBA,	+
4:95087233|95099962	4	95087233	95099962	exon	ENSSSCG00000006542,	KCNN3,	+
4:97552286|97576948	4	97552286	97576948	exon	ENSSSCG00000006619,	SNX27,	-
4:97566524|97576948	4	97566524	97576948	exon	ENSSSCG00000006619,	SNX27,	-
4:97566524|97595259	4	97566524	97595259	exon	ENSSSCG00000006619,	SNX27,	-
4:97796454|97797983	4	97796454	97797983	exon	ENSSSCG00000006622,	POGZ,	+
4:97888250|97891793	4	97888250	97891793	exon	ENSSSCG00000006624,	SELENBP1,	+
4:98223601|98224793	4	98223601	98224793	exon	ENSSSCG00000006642,	MINDY1,	+
4:98369520|98372553	4	98369520	98372553	exon	ENSSSCG00000006646,	ARNT,	+
4:98757900|98759638	4	98757900	98759638	exon	ENSSSCG00000030119,	PRPF3,	-
4:98764286|98766490	4	98764286	98766490	exon	ENSSSCG00000030119,	PRPF3,	-
4:98855257|98856676	4	98855257	98856676	exon	ENSSSCG00000035209,	n/a,	+
4:98970827|98999220	4	98970827	98999220	exon	ENSSSCG00000006661,	VPS45,	-
4:99365132|99365394	4	99365132	99365394	exon	ENSSSCG00000006682,	n/a,	-
4:99515003|99537986	4	99515003	99537986	exon	ENSSSCG00000037355,	RNF115,	+
4:99515003|99567426	4	99515003	99567426	exon	ENSSSCG00000037355,	RNF115,	+
4:99515003|99570811	4	99515003	99570811	exon	ENSSSCG00000037355,	RNF115,	+
4:100425531|100504284	4	100425531	100504284	intergenic_region	n/a	n/a	-
4:100446495|100449083	4	100446495	100449083	intron	ENSSSCG00000006704,	n/a,	+
4:100707806|100715890	4	100707806	100715890	exon	ENSSSCG00000024481,	n/a,	-
4:101135602|101139235	4	101135602	101139235	exon	ENSSSCG00000006709,	NOTCH2,	+
4:102847116|102849525	4	102847116	102849525	exon	ENSSSCG00000006727,	WDR3,	-
4:102889155|102929340	4	102889155	102929340	exon	ENSSSCG00000006728,	GDAP2,	+
4:103240688|103262146	4	103240688	103262146	exon	ENSSSCG00000006730,	MAN1A2,	-
4:103277505|103288577	4	103277505	103288577	exon	ENSSSCG00000006730,	MAN1A2,	-
4:103277505|103318156	4	103277505	103318156	exon	ENSSSCG00000006730,	MAN1A2,	-
4:103308694|103326827	4	103308694	103326827	exon	ENSSSCG00000006730,	MAN1A2,	-
4:103318060|103326827	4	103318060	103326827	exon	ENSSSCG00000006730,	MAN1A2,	-
4:104706391|104738211	4	104706391	104738211	exon	ENSSSCG00000006743,	SLC22A15,	-
4:105386983|105393030	4	105386983	105393030	intergenic_region	n/a	n/a	-
4:105822618|105823970	4	105822618	105823970	exon	ENSSSCG00000006752,	CSDE1,	+
4:105831070|105831460	4	105831070	105831460	exon	ENSSSCG00000006752,	CSDE1,	+
4:105835468|105838577	4	105835468	105838577	exon	ENSSSCG00000006752,	CSDE1,	+
4:106122922|106123902	4	106122922	106123902	exon	ENSSSCG00000006757,	TRIM33,	+
4:106166396|106179496	4	106166396	106179496	exon	ENSSSCG00000006757,	TRIM33,	+
4:106594905|106597570	4	106594905	106597570	exon	ENSSSCG00000006760,	HIPK1,	-
4:106615165|106616242	4	106615165	106616242	exon	ENSSSCG00000006760,	HIPK1,	-
4:106953072|106968955	4	106953072	106968955	exon	ENSSSCG00000006767,	MAGI3,	-
4:107754389|107756108	4	107754389	107756108	intron	ENSSSCG00000006776,	MOV10,	+
4:107780245|107797178	4	107780245	107797178	exon	ENSSSCG00000006775,	CAPZA1,	-
4:107843864|107853387	4	107843864	107853387	exon	ENSSSCG00000006779,	ST7L,	+
4:107843864|107888159	4	107843864	107888159	exon	ENSSSCG00000006779,	ST7L,	+
4:107846330|107848522	4	107846330	107848522	exon	ENSSSCG00000006779,	ST7L,	+
4:107961340|107962647	4	107961340	107962647	exon	ENSSSCG00000006781,	CTTNBP2NL,	+
4:108685997|108694719	4	108685997	108694719	exon	ENSSSCG00000006785,	RAP1A,	-
4:110497315|110497764	4	110497315	110497764	exon	ENSSSCG00000031125,	AMPD2,	-
4:110699698|110709850	4	110699698	110709850	exon	ENSSSCG00000006830,	PSMA5,	+
4:110905723|110912339	4	110905723	110912339	exon	ENSSSCG00000006836,	KIAA1324,	-
4:111039965|111051015	4	111039965	111051015	exon	ENSSSCG00000006840,	WDR47,	+
4:111060541|111068595	4	111060541	111068595	exon	ENSSSCG00000006840,	WDR47,	+
4:111140101|111151658	4	111140101	111151658	exon	ENSSSCG00000021440,	GPSM2,	-
4:111245266|111251135	4	111245266	111251135	exon	ENSSSCG00000006845,	STXBP3,	-
4:112443186|112443826	4	112443186	112443826	exon	ENSSSCG00000006852,	NTNG1,	-
4:115286732|115287439	4	115286732	115287439	exon	ENSSSCG00000037254,	RNPC3,	-
4:115291732|115295755	4	115291732	115295755	exon	ENSSSCG00000037254,	RNPC3,	-
4:117360110|117367392	4	117360110	117367392	exon	ENSSSCG00000006860,	SLC30A7,	-
4:117360110|117381169	4	117360110	117381169	exon	ENSSSCG00000006860,	SLC30A7,	-
4:117692410|117742339	4	117692410	117742339	exon	ENSSSCG00000006864,	CDC14A,	-
4:117700973|117742339	4	117700973	117742339	exon	ENSSSCG00000006864,	CDC14A,	-
4:117720900|117775497	4	117720900	117775497	exon	ENSSSCG00000006864,	CDC14A,	-
4:117720900|117786894	4	117720900	117786894	exon	ENSSSCG00000006864,	CDC14A,	-
4:117724671|117786894	4	117724671	117786894	exon	ENSSSCG00000006864,	CDC14A,	-
4:117742260|117786894	4	117742260	117786894	exon	ENSSSCG00000006864,	CDC14A,	-
4:117895095|117912668	4	117895095	117912668	exon	ENSSSCG00000006866,	DBT,	+
4:117971930|117981685	4	117971930	117981685	exon	ENSSSCG00000006869,	TRMT13,	-
4:117975450|117981685	4	117975450	117981685	exon	ENSSSCG00000006869,	TRMT13,	-
4:118002524|118013108	4	118002524	118013108	exon	ENSSSCG00000028821,	SASS6,	+
4:118062336|118077545	4	118062336	118077545	exon	ENSSSCG00000006870,	n/a,	-
4:118211129|118230068	4	118211129	118230068	exon	ENSSSCG00000006872,	AGL,	-
4:118226324|118230068	4	118226324	118230068	exon	ENSSSCG00000006872,	AGL,	-
4:119210217|119219733	4	119210217	119219733	exon	ENSSSCG00000006877,	SNX7,	-
4:119216681|119229594	4	119216681	119229594	exon	ENSSSCG00000006877,	SNX7,	-
4:122253260|122285360	4	122253260	122285360	exon	ENSSSCG00000039854,	n/a,	-
4:122253260|122298199	4	122253260	122298199	intron	ENSSSCG00000039854,	n/a,	-
4:122275847|122285360	4	122275847	122285360	exon	ENSSSCG00000039854,	n/a,	-
4:122275847|122298199	4	122275847	122298199	intron	ENSSSCG00000039854,	n/a,	-
4:123091580|123125471	4	123091580	123125471	exon	ENSSSCG00000006889,	ARHGAP29,	+
4:123116610|123125471	4	123116610	123125471	exon	ENSSSCG00000006889,	ARHGAP29,	+
4:123121212|123125471	4	123121212	123125471	exon	ENSSSCG00000006889,	ARHGAP29,	+
4:123682269|123686387	4	123682269	123686387	exon	ENSSSCG00000006894,	FNBP1L,	-
4:123713681|123731130	4	123713681	123731130	exon	ENSSSCG00000006894,	FNBP1L,	-
4:123947026|123998502	4	123947026	123998502	exon	ENSSSCG00000006897,	CCDC18,	-
4:123979149|123998502	4	123979149	123998502	exon	ENSSSCG00000006897,	CCDC18,	-
4:124468317|124479030	4	124468317	124479030	exon	ENSSSCG00000006901,	EVI5,	+
4:124487602|124487781	4	124487602	124487781	intron	ENSSSCG00000006901,	EVI5,	+
4:124520319|124532249	4	124520319	124532249	exon	ENSSSCG00000006901,	EVI5,	+
4:124520319|124539837	4	124520319	124539837	exon	ENSSSCG00000006901,	EVI5,	+
4:124520319|124566870	4	124520319	124566870	exon	ENSSSCG00000006901,	EVI5,	+
4:124532103|124566870	4	124532103	124566870	exon	ENSSSCG00000006901,	EVI5,	+
4:124694845|124733446	4	124694845	124733446	exon	ENSSSCG00000006903,	RPAP2,	-
4:124722046|124744355	4	124722046	124744355	exon	ENSSSCG00000006903,	RPAP2,	-
4:124886994|124926056	4	124886994	124926056	exon	ENSSSCG00000035196,	n/a,	-
4:124894039|124943084	4	124894039	124943084	exon	ENSSSCG00000035196,	n/a,	-
4:124925939|124932739	4	124925939	124932739	exon	ENSSSCG00000035196,	n/a,	-
4:125271503|125286552	4	125271503	125286552	exon	ENSSSCG00000006911,	TGFBR3,	+
4:125741714|125854840	4	125741714	125854840	exon	ENSSSCG00000022534,	ZNF644,	+
4:125748990|125783720	4	125748990	125783720	exon	ENSSSCG00000022534,	ZNF644,	+
4:125780952|125783720	4	125780952	125783720	intron	ENSSSCG00000022534,	ZNF644,	+
4:125783660|125835266	4	125783660	125835266	exon	ENSSSCG00000022534,	ZNF644,	+
4:125831440|125835266	4	125831440	125835266	exon	ENSSSCG00000022534,	ZNF644,	+
4:126688609|126706636	4	126688609	126706636	exon	ENSSSCG00000038253,	ZNF326,	-
4:127380545|127395828	4	127380545	127395828	intron	ENSSSCG00000024973,	n/a,	-
4:127630106|127631029	4	127630106	127631029	exon	ENSSSCG00000006927,	PKN2,	-
4:129116233|129134916	4	129116233	129134916	exon	ENSSSCG00000022032,	n/a,	-
4:129365993|129367437	4	129365993	129367437	intron	ENSSSCG00000006930,	SH3GLB1,	-
4:129368386|129382155	4	129368386	129382155	exon	ENSSSCG00000006930,	SH3GLB1,	-
4:129368386|129385680	4	129368386	129385680	exon	ENSSSCG00000006930,	SH3GLB1,	-
4:129378277|129385680	4	129378277	129385680	exon	ENSSSCG00000006930,	SH3GLB1,	-
4:129476422|129476577	4	129476422	129476577	exon	ENSSSCG00000006936,	ODF2L,	+
4:129728388|129737421	4	129728388	129737421	exon	ENSSSCG00000006936,	ODF2L,	+
4:130322063|130339222	4	130322063	130339222	exon	ENSSSCG00000006939,	ZNHIT6,	+
4:130714061|130714746	4	130714061	130714746	exon	ENSSSCG00000006947,	n/a,	+
4:130714061|130723932	4	130714061	130723932	exon	ENSSSCG00000006947,	n/a,	+
5:776735|788894	5	776735	788894	exon	ENSSSCG00000032820,	BRD1,	+
5:2600835|2692132	5	2600835	2692132	exon	ENSSSCG00000000955,	TBC1D22A,	-
5:2619764|2692132	5	2619764	2692132	exon	ENSSSCG00000000955,	TBC1D22A,	-
5:2637894|2692132	5	2637894	2692132	exon	ENSSSCG00000000955,	TBC1D22A,	-
5:2675422|2692132	5	2675422	2692132	exon	ENSSSCG00000000955,	TBC1D22A,	-
5:2688838|2701290	5	2688838	2701290	exon	ENSSSCG00000000955,	TBC1D22A,	-
5:3717600|3729566	5	3717600	3729566	exon	ENSSSCG00000024864,	ATXN10,	-
5:3717600|3739361	5	3717600	3739361	exon	ENSSSCG00000024864,	ATXN10,	-
5:3717600|3754014	5	3717600	3754014	exon	ENSSSCG00000024864,	ATXN10,	-
5:3739281|3754014	5	3739281	3754014	exon	ENSSSCG00000024864,	ATXN10,	-
5:4798320|4812837	5	4798320	4812837	exon	ENSSSCG00000039522,	KIAA1644,	+
5:5966249|5968539	5	5966249	5968539	exon	ENSSSCG00000000036,	PACSIN2,	+
5:5968394|5972507	5	5968394	5972507	exon	ENSSSCG00000000036,	PACSIN2,	+
5:6010064|6014815	5	6010064	6014815	exon	ENSSSCG00000000037,	ARFGAP3,	+
5:6010064|6020984	5	6010064	6020984	exon	ENSSSCG00000000037,	ARFGAP3,	+
5:6185346|6186572	5	6185346	6186572	exon	ENSSSCG00000000039,	POLDIP3,	+
5:6185346|6195200	5	6185346	6195200	exon	ENSSSCG00000000039,	POLDIP3,	+
5:6565453|6566862	5	6565453	6566862	exon	ENSSSCG00000000045,	NDUFA6,	+
5:7326333|7331876	5	7326333	7331876	exon	ENSSSCG00000000068,	EP300,	-
5:7338822|7345954	5	7338822	7345954	exon	ENSSSCG00000000068,	EP300,	-
5:7341106|7345954	5	7341106	7345954	exon	ENSSSCG00000000068,	EP300,	-
5:7344899|7348222	5	7344899	7348222	exon	ENSSSCG00000000068,	EP300,	-
5:7594740|7603935	5	7594740	7603935	exon	ENSSSCG00000000071,	n/a,	+
5:7603617|7608773	5	7603617	7608773	exon	ENSSSCG00000000071,	n/a,	+
5:7813518|7853188	5	7813518	7853188	exon	ENSSSCG00000000075,	MKL1,	+
5:8180984|8181239	5	8180984	8181239	intron	ENSSSCG00000000078,	TNRC6B,	-
5:8236426|8242601	5	8236426	8242601	exon	ENSSSCG00000000078,	TNRC6B,	-
5:8925251|8926054	5	8925251	8926054	exon	ENSSSCG00000040494,	RPL3,	+
5:11260149|11268764	5	11260149	11268764	intergenic_region	n/a	n/a	+
5:11265443|11268764	5	11265443	11268764	exon	ENSSSCG00000000144,	n/a,	+
5:11416640|11430871	5	11416640	11430871	exon	ENSSSCG00000000145,	MYH9,	+
5:11439541|11440090	5	11439541	11440090	exon	ENSSSCG00000000145,	MYH9,	-
5:11842157|11865412	5	11842157	11865412	exon	ENSSSCG00000000152,	RBFOX2,	+
5:12505758|12506022	5	12505758	12506022	exon	ENSSSCG00000000156,	FBXO7,	-
5:12507679|12522154	5	12507679	12522154	exon	ENSSSCG00000000156,	FBXO7,	-
5:12507679|12526340	5	12507679	12526340	intergenic_region	n/a	n/a	-
5:12656287|12658795	5	12656287	12658795	exon	ENSSSCG00000000160,	PRDM4,	+
5:12656287|12662831	5	12656287	12662831	exon	ENSSSCG00000000160,	PRDM4,	+
5:13439840|13488450	5	13439840	13488450	intergenic_region	n/a	n/a	+
5:13506832|13532355	5	13506832	13532355	exon	ENSSSCG00000000167,	RIC8B,	-
5:13841609|13864346	5	13841609	13864346	exon	ENSSSCG00000000169,	POLR3B,	-
5:13857975|13869978	5	13857975	13869978	exon	ENSSSCG00000000169,	POLR3B,	-
5:13957146|13959205	5	13957146	13959205	intron	ENSSSCG00000024881,	TCP11L2,	+
5:14822700|14822914	5	14822700	14822914	intron	ENSSSCG00000000174,	TEX49,	-
5:15436081|15462085	5	15436081	15462085	exon	ENSSSCG00000000199,	n/a,	+
5:16309169|16315966	5	16309169	16315966	exon	ENSSSCG00000028516,	LARP4,	+
5:16309169|16322891	5	16309169	16322891	exon	ENSSSCG00000028516,	LARP4,	+
5:16309169|16328852	5	16309169	16328852	exon	ENSSSCG00000028516,	LARP4,	+
5:16315891|16328852	5	16315891	16328852	exon	ENSSSCG00000028516,	LARP4,	+
5:16332200|16333246	5	16332200	16333246	exon	ENSSSCG00000028516,	LARP4,	+
5:16483985|16512911	5	16483985	16512911	exon	ENSSSCG00000029196,	DIP2B,	+
5:16526820|16531299	5	16526820	16531299	exon	ENSSSCG00000029196,	DIP2B,	+
5:16628232|16665393	5	16628232	16665393	intergenic_region	n/a	n/a	+
5:21173161|21173484	5	21173161	21173484	exon	ENSSSCG00000000361,	CD63,	-
5:21239122|21246187	5	21239122	21246187	exon	ENSSSCG00000000364,	SARNP,	-
5:21239122|21252562	5	21239122	21252562	exon	ENSSSCG00000000364,	SARNP,	-
5:21682006|21684161	5	21682006	21684161	exon	ENSSSCG00000035686,	n/a,	-
5:21708496|21708872	5	21708496	21708872	exon	ENSSSCG00000000394,	n/a,	-
5:21912524|21915147	5	21912524	21915147	exon	ENSSSCG00000000402,	RBMS2,	+
5:22002456|22009750	5	22002456	22009750	exon	ENSSSCG00000000406,	PTGES3,	-
5:22005744|22009750	5	22005744	22009750	exon	ENSSSCG00000000406,	PTGES3,	-
5:22008780|22009746	5	22008780	22009746	intron	ENSSSCG00000000406,	PTGES3,	-
5:22008784|22009750	5	22008784	22009750	exon	ENSSSCG00000000406,	PTGES3,	-
5:22580095|22582673	5	22580095	22582673	exon	ENSSSCG00000026498,	R3HDM2,	-
5:23001358|23001561	5	23001358	23001561	exon	ENSSSCG00000035875,	OS9,	+
5:27140707|27161019	5	27140707	27161019	exon	ENSSSCG00000000458,	MON2,	+
5:28526218|28528708	5	28526218	28528708	exon	ENSSSCG00000029815,	SRGAP1,	+
5:28846156|28850707	5	28846156	28850707	exon	ENSSSCG00000000466,	XPOT,	+
5:28850613|28856645	5	28850613	28856645	exon	ENSSSCG00000000466,	XPOT,	+
5:28850613|28858296	5	28850613	28858296	exon	ENSSSCG00000000466,	XPOT,	+
5:28907687|28917531	5	28907687	28917531	exon	ENSSSCG00000031103,	TBK1,	+
5:29134928|29144569	5	29134928	29144569	exon	ENSSSCG00000023715,	GNS,	-
5:29660599|29663091	5	29660599	29663091	exon	ENSSSCG00000000469,	LEMD3,	+
5:29732023|29753021	5	29732023	29753021	exon	ENSSSCG00000026004,	MSRB3,	+
5:29732023|29790977	5	29732023	29790977	exon	ENSSSCG00000026004,	MSRB3,	+
5:29751201|29779626	5	29751201	29779626	intron	ENSSSCG00000026004,	MSRB3,	+
5:30554965|30572528	5	30554965	30572528	intergenic_region	n/a	n/a	+
5:31232061|31285592	5	31232061	31285592	intergenic_region	n/a	n/a	-
5:32950689|32956888	5	32950689	32956888	exon	ENSSSCG00000032595,	RAP1B,	+
5:32950872|32957814	5	32950872	32957814	exon	ENSSSCG00000032595,	RAP1B,	+
5:33110081|33115488	5	33110081	33115488	exon	ENSSSCG00000000488,	MDM2,	+
5:33110081|33124902	5	33110081	33124902	exon	ENSSSCG00000000488,	MDM2,	+
5:33533423|33545826	5	33533423	33545826	exon	ENSSSCG00000038031,	CPSF6,	+
5:33541409|33548592	5	33541409	33548592	exon	ENSSSCG00000038031,	CPSF6,	+
5:33648975|33726294	5	33648975	33726294	intergenic_region	n/a	n/a	+
5:34470911|34513084	5	34470911	34513084	exon	ENSSSCG00000000502,	CNOT2,	+
5:35632406|35633470	5	35632406	35633470	exon	ENSSSCG00000000509,	ZFC3H1,	-
5:35632406|35639243	5	35632406	35639243	exon	ENSSSCG00000000509,	ZFC3H1,	-
5:35635564|35640848	5	35635564	35640848	exon	ENSSSCG00000000509,	ZFC3H1,	-
5:35645986|35649101	5	35645986	35649101	exon	ENSSSCG00000000509,	ZFC3H1,	-
5:35648892|35651797	5	35648892	35651797	exon	ENSSSCG00000000509,	ZFC3H1,	-
5:35769902|35780762	5	35769902	35780762	exon	ENSSSCG00000032468,	RAB21,	+
5:35866143|35877522	5	35866143	35877522	exon	ENSSSCG00000000512,	TBC1D15,	+
5:39338805|39340906	5	39338805	39340906	exon	ENSSSCG00000000522,	NAP1L1,	-
5:39609660|39624997	5	39609660	39624997	exon	ENSSSCG00000027503,	OSBPL8,	-
5:39674628|39675014	5	39674628	39675014	intron	ENSSSCG00000027503,	OSBPL8,	+
5:41729704|41744131	5	41729704	41744131	exon	ENSSSCG00000000530,	FGD4,	-
5:42538537|42543247	5	42538537	42543247	exon	ENSSSCG00000034407,	AMN1,	+
5:42541717|42543247	5	42541717	42543247	exon	ENSSSCG00000034407,	AMN1,	+
5:42792252|42797088	5	42792252	42797088	exon	ENSSSCG00000022636,	DENND5B,	+
5:42792252|42826288	5	42792252	42826288	exon	ENSSSCG00000022636,	DENND5B,	+
5:45263440|45273342	5	45263440	45273342	exon	ENSSSCG00000024232,	CCDC91,	-
5:45316151|45403216	5	45316151	45403216	exon	ENSSSCG00000024232,	CCDC91,	-
5:45342547|45403216	5	45342547	45403216	exon	ENSSSCG00000024232,	CCDC91,	-
5:45401089|45403216	5	45401089	45403216	exon	ENSSSCG00000024232,	CCDC91,	-
5:45401089|45477153	5	45401089	45477153	exon	ENSSSCG00000024232,	CCDC91,	-
5:45401089|45478228	5	45401089	45478228	intron	ENSSSCG00000024232,	CCDC91,	-
5:45758153|45758317	5	45758153	45758317	exon	ENSSSCG00000036893,	PTHLH,	-
5:45998639|46019433	5	45998639	46019433	exon	ENSSSCG00000000547,	MRPS35,	-
5:46065927|46078034	5	46065927	46078034	exon	ENSSSCG00000000549,	PPFIBP1,	-
5:46402704|46418898	5	46402704	46418898	exon	ENSSSCG00000000551,	ARNTL2,	-
5:46505870|46506004	5	46505870	46506004	intron	ENSSSCG00000022288,	STK38L,	-
5:46752694|46757889	5	46752694	46757889	exon	ENSSSCG00000000553,	TM7SF3,	+
5:46793893|46798044	5	46793893	46798044	exon	ENSSSCG00000000554,	FGFR1OP2,	-
5:47048736|47055414	5	47048736	47055414	exon	ENSSSCG00000000555,	ITPR2,	+
5:47295380|47354166	5	47295380	47354166	exon	ENSSSCG00000000555,	ITPR2,	+
5:47308479|47319185	5	47308479	47319185	exon	ENSSSCG00000000555,	ITPR2,	+
5:48291755|48292702	5	48291755	48292702	exon	ENSSSCG00000027144,	LMNTD1,	+
5:48577313|48594861	5	48577313	48594861	exon	ENSSSCG00000040550,	CASC1,	+
5:48589081|48649615	5	48589081	48649615	exon	ENSSSCG00000040550,	CASC1,	+
5:49241271|49241473	5	49241271	49241473	intergenic_region	n/a	n/a	+
5:49310198|49353811	5	49310198	49353811	intergenic_region	n/a	n/a	+
5:49813301|49859235	5	49813301	49859235	exon	ENSSSCG00000000567,	SOX5,	+
5:49941642|49959346	5	49941642	49959346	exon	ENSSSCG00000000567,	SOX5,	+
5:51052255|51063019	5	51052255	51063019	exon	ENSSSCG00000000570,	C2CD5,	+
5:51097637|51112176	5	51097637	51112176	exon	ENSSSCG00000000570,	C2CD5,	+
5:51444401|51448377	5	51444401	51448377	exon	ENSSSCG00000034733,	CMAS,	-
5:51444401|51450798	5	51444401	51450798	exon	ENSSSCG00000034733,	CMAS,	-
5:53633123|53659626	5	53633123	53659626	exon	ENSSSCG00000000587,	AEBP2,	-
5:53659519|53669181	5	53659519	53669181	exon	ENSSSCG00000000587,	AEBP2,	-
5:53768932|53784790	5	53768932	53784790	exon	ENSSSCG00000000588,	PLEKHA5,	-
5:53828916|53838066	5	53828916	53838066	exon	ENSSSCG00000000588,	PLEKHA5,	-
5:53828916|53843730	5	53828916	53843730	intron	ENSSSCG00000000588,	PLEKHA5,	-
5:56273377|56276053	5	56273377	56276053	exon	ENSSSCG00000032580,	MGST1,	-
5:56640129|56664010	5	56640129	56664010	exon	ENSSSCG00000000599,	DERA,	-
5:56970677|56993845	5	56970677	56993845	exon	ENSSSCG00000000600,	EPS8,	+
5:57753699|57757948	5	57753699	57757948	exon	ENSSSCG00000000611,	WBP11,	+
5:57753699|57759286	5	57753699	57759286	exon	ENSSSCG00000000611,	WBP11,	+
5:57753699|57763927	5	57753699	57763927	exon	ENSSSCG00000000611,	WBP11,	+
5:57977723|57987136	5	57977723	57987136	exon	ENSSSCG00000026724,	PLBD1,	+
5:57980977|57981111	5	57980977	57981111	exon	ENSSSCG00000026724,	PLBD1,	+
5:58017493|58017895	5	58017493	58017895	intron	ENSSSCG00000026724,	PLBD1,	-
5:58045514|58054445	5	58045514	58054445	exon	ENSSSCG00000000612,	ATF7IP,	-
5:58079141|58083307	5	58079141	58083307	exon	ENSSSCG00000000612,	ATF7IP,	-
5:58079141|58092968	5	58079141	58092968	exon	ENSSSCG00000000612,	ATF7IP,	-
5:59810017|59812114	5	59810017	59812114	exon	ENSSSCG00000034418,	CREBL2,	-
5:59872035|59872399	5	59872035	59872399	intron	ENSSSCG00000032097,	DUSP16,	+
5:59877187|59935574	5	59877187	59935574	exon	ENSSSCG00000032097,	DUSP16,	+
5:59915033|59916786	5	59915033	59916786	exon	ENSSSCG00000032097,	DUSP16,	+
5:59915033|59935574	5	59915033	59935574	exon	ENSSSCG00000032097,	DUSP16,	+
5:60168451|60168844	5	60168451	60168844	exon	ENSSSCG00000000625,	LRP6,	+
5:60241617|60249461	5	60241617	60249461	exon	ENSSSCG00000000625,	LRP6,	+
5:60297399|60302657	5	60297399	60302657	exon	ENSSSCG00000000625,	LRP6,	+
5:62440891|62443378	5	62440891	62443378	exon	ENSSSCG00000000660,	A2M,	+
5:62465360|62466365	5	62465360	62466365	exon	ENSSSCG00000000660,	A2M,	+
5:63937823|63938330	5	63937823	63938330	exon	ENSSSCG00000022176,	n/a,	+
5:64089857|64090029	5	64089857	64090029	exon	ENSSSCG00000000697,	CHD4,	+
5:64122666|64123039	5	64122666	64123039	exon	ENSSSCG00000000695,	IFFO1,	+
5:65782035|65782627	5	65782035	65782627	exon	ENSSSCG00000000719,	n/a,	-
5:65901062|65916192	5	65901062	65916192	exon	ENSSSCG00000000723,	C12orf4,	+
5:65916086|65922165	5	65916086	65922165	exon	ENSSSCG00000000723,	C12orf4,	+
5:67208993|67209700	5	67208993	67209700	exon	ENSSSCG00000000737,	TULP3,	-
5:67250246|67254518	5	67250246	67254518	exon	ENSSSCG00000000739,	FOXM1,	+
5:67674585|67681947	5	67674585	67681947	exon	ENSSSCG00000029464,	KDM5A,	-
5:67679713|67688990	5	67679713	67688990	exon	ENSSSCG00000029464,	KDM5A,	-
5:67681766|67688990	5	67681766	67688990	exon	ENSSSCG00000029464,	KDM5A,	-
5:67681766|67690214	5	67681766	67690214	exon	ENSSSCG00000029464,	KDM5A,	-
5:68055984|68075752	5	68055984	68075752	exon	ENSSSCG00000000753,	WNK1,	+
5:68093233|68107019	5	68093233	68107019	exon	ENSSSCG00000000753,	WNK1,	+
5:68106936|68113748	5	68106936	68113748	exon	ENSSSCG00000000753,	WNK1,	+
5:68106936|68119047	5	68106936	68119047	exon	ENSSSCG00000000753,	WNK1,	+
5:68113602|68117707	5	68113602	68117707	exon	ENSSSCG00000000753,	WNK1,	+
5:68118449|68119569	5	68118449	68119569	exon	ENSSSCG00000000753,	WNK1,	+
5:68310430|68321820	5	68310430	68321820	exon	ENSSSCG00000000755,	ERC1,	+
5:68310430|68329034	5	68310430	68329034	exon	ENSSSCG00000000755,	ERC1,	+
5:68310430|68362580	5	68310430	68362580	exon	ENSSSCG00000000755,	ERC1,	+
5:68321653|68329034	5	68321653	68329034	exon	ENSSSCG00000000755,	ERC1,	+
5:68321653|68362580	5	68321653	68362580	exon	ENSSSCG00000000755,	ERC1,	+
5:68321653|68380700	5	68321653	68380700	exon	ENSSSCG00000000755,	ERC1,	+
5:68321653|68397143	5	68321653	68397143	exon	ENSSSCG00000000755,	ERC1,	+
5:68321653|68426856	5	68321653	68426856	exon	ENSSSCG00000000755,	ERC1,	+
5:68351140|68380700	5	68351140	68380700	exon	ENSSSCG00000000755,	ERC1,	+
5:68354014|68380700	5	68354014	68380700	exon	ENSSSCG00000000755,	ERC1,	+
5:68354014|68397143	5	68354014	68397143	exon	ENSSSCG00000000755,	ERC1,	+
5:68397012|68426856	5	68397012	68426856	exon	ENSSSCG00000000755,	ERC1,	+
5:68552692|68580637	5	68552692	68580637	exon	ENSSSCG00000000755,	ERC1,	+
5:68782717|68797900	5	68782717	68797900	exon	ENSSSCG00000000757,	ADIPOR2,	+
5:69064669|69068669	5	69064669	69068669	intergenic_region	n/a	n/a	+
5:69344938|69359316	5	69344938	69359316	exon	ENSSSCG00000027725,	CACNA1C,	+
5:69698164|69699221	5	69698164	69699221	exon	ENSSSCG00000000766,	CECR2,	+
5:69698164|69699755	5	69698164	69699755	intron	ENSSSCG00000000766,	CECR2,	+
5:69941484|69953017	5	69941484	69953017	exon	ENSSSCG00000000770,	MICAL3,	-
5:70205042|70206412	5	70205042	70206412	exon	ENSSSCG00000000774,	USP18,	+
5:70910411|70918759	5	70910411	70918759	exon	ENSSSCG00000000779,	KIF21A,	-
5:70912623|70918759	5	70912623	70918759	exon	ENSSSCG00000000779,	KIF21A,	-
5:70930872|70933400	5	70930872	70933400	exon	ENSSSCG00000000779,	KIF21A,	-
5:70930872|70964317	5	70930872	70964317	exon	ENSSSCG00000000779,	KIF21A,	-
5:70934542|70952577	5	70934542	70952577	exon	ENSSSCG00000000779,	KIF21A,	-
5:70934542|70958688	5	70934542	70958688	exon	ENSSSCG00000000779,	KIF21A,	-
5:70951976|70964317	5	70951976	70964317	exon	ENSSSCG00000000779,	KIF21A,	-
5:71826791|71834961	5	71826791	71834961	exon	ENSSSCG00000000784,	LRRK2,	+
5:73372351|73387814	5	73372351	73387814	exon	ENSSSCG00000031701,	GXYLT1,	-
5:73463796|73481454	5	73463796	73481454	intron	ENSSSCG00000031775,	YAF2,	-
5:73473989|73481454	5	73473989	73481454	intron	ENSSSCG00000031775,	YAF2,	-
5:73572699|73589557	5	73572699	73589557	exon	ENSSSCG00000000793,	PPHLN1,	+
5:73589496|73642776	5	73589496	73642776	exon	ENSSSCG00000000793,	PPHLN1,	+
5:73589496|73653060	5	73589496	73653060	exon	ENSSSCG00000000793,	PPHLN1,	+
5:73631382|73653060	5	73631382	73653060	exon	ENSSSCG00000000793,	PPHLN1,	+
5:76839521|76844589	5	76839521	76844589	exon	ENSSSCG00000000806,	SCAF11,	-
5:76839521|76857881	5	76839521	76857881	exon	ENSSSCG00000000806,	SCAF11,	-
5:77049090|77058522	5	77049090	77058522	intergenic_region	n/a	n/a	-
5:77238557|77274523	5	77238557	77274523	intergenic_region	n/a	n/a	+
5:77246547|77274523	5	77246547	77274523	intergenic_region	n/a	n/a	+
5:77670321|77675877	5	77670321	77675877	intergenic_region	n/a	n/a	+
5:78442065|78471677	5	78442065	78471677	exon	ENSSSCG00000000816,	SENP1,	-
5:79422205|79437245	5	79422205	79437245	exon	ENSSSCG00000000840,	WASHC4,	-
5:79423732|79437245	5	79423732	79437245	exon	ENSSSCG00000000840,	WASHC4,	-
5:79428694|79437245	5	79428694	79437245	exon	ENSSSCG00000000840,	WASHC4,	-
5:79458763|79460620	5	79458763	79460620	exon	ENSSSCG00000000840,	WASHC4,	-
5:79468294|79470833	5	79468294	79470833	exon	ENSSSCG00000000840,	WASHC4,	-
5:80397839|80401155	5	80397839	80401155	exon	ENSSSCG00000000846,	HCFC2,	-
5:80406121|80407924	5	80406121	80407924	exon	ENSSSCG00000000846,	HCFC2,	-
5:80512428|80513094	5	80512428	80513094	exon	ENSSSCG00000000849,	n/a,	-
5:80512972|80513433	5	80512972	80513433	exon	ENSSSCG00000000849,	n/a,	-
5:80515065|80515989	5	80515065	80515989	exon	ENSSSCG00000000849,	n/a,	+
5:82037014|82056857	5	82037014	82056857	exon	ENSSSCG00000000859,	PARPBP,	-
5:82403730|82422198	5	82403730	82422198	exon	ENSSSCG00000000862,	GNPTAB,	+
5:82416126|82436342	5	82416126	82436342	exon	ENSSSCG00000000862,	GNPTAB,	+
5:82799606|82804808	5	82799606	82804808	exon	ENSSSCG00000000870,	ARL1,	+
5:83073859|83081749	5	83073859	83081749	exon	ENSSSCG00000000873,	ANO4,	-
5:83201512|83215601	5	83201512	83215601	exon	ENSSSCG00000000873,	ANO4,	-
5:83215501|83291130	5	83215501	83291130	exon	ENSSSCG00000000873,	ANO4,	-
5:83252820|83257730	5	83252820	83257730	exon	ENSSSCG00000000873,	ANO4,	-
5:83252820|83270863	5	83252820	83270863	exon	ENSSSCG00000000873,	ANO4,	-
5:83252820|83270866	5	83252820	83270866	exon	ENSSSCG00000000873,	ANO4,	-
5:83252820|83291130	5	83252820	83291130	exon	ENSSSCG00000000873,	ANO4,	-
5:83829027|83844383	5	83829027	83844383	exon	ENSSSCG00000000877,	SCYL2,	-
5:84007999|84009953	5	84007999	84009953	exon	ENSSSCG00000026697,	UHRF1BP1L,	+
5:84007999|84034579	5	84007999	84034579	exon	ENSSSCG00000026697,	UHRF1BP1L,	+
5:85285642|85286475	5	85285642	85286475	exon	ENSSSCG00000000886,	SLC25A3,	-
5:85285642|85287681	5	85285642	85287681	exon	ENSSSCG00000000886,	SLC25A3,	-
5:86144043|86211231	5	86144043	86211231	intergenic_region	n/a	n/a	-
5:87261699|87276568	5	87261699	87276568	exon	ENSSSCG00000028182,	CDK17,	+
5:87553022|87557350	5	87553022	87557350	exon	ENSSSCG00000000893,	AMDHD1,	-
5:87898605|87899774	5	87898605	87899774	exon	ENSSSCG00000030608,	METAP2,	-
5:88040453|88064420	5	88040453	88064420	exon	ENSSSCG00000000900,	VEZT,	-
5:88042137|88046593	5	88042137	88046593	exon	ENSSSCG00000000900,	VEZT,	-
5:88161829|88182006	5	88161829	88182006	exon	ENSSSCG00000000901,	FGD6,	+
5:88177384|88182006	5	88177384	88182006	exon	ENSSSCG00000000901,	FGD6,	+
5:88253163|88273584	5	88253163	88273584	exon	ENSSSCG00000000902,	NR2C1,	+
5:88859287|88861412	5	88859287	88861412	exon	ENSSSCG00000024563,	CEP83,	+
5:88874301|88878742	5	88874301	88878742	exon	ENSSSCG00000024563,	CEP83,	+
5:89261765|89285579	5	89261765	89285579	intergenic_region	n/a	n/a	-
5:89261765|89295346	5	89261765	89295346	intergenic_region	n/a	n/a	-
5:89445567|89446732	5	89445567	89446732	intron	ENSSSCG00000000910,	CRADD,	+
5:89644928|89656169	5	89644928	89656169	exon	ENSSSCG00000030478,	n/a,	-
5:90201147|90213304	5	90201147	90213304	intergenic_region	n/a	n/a	+
5:92992680|92993106	5	92992680	92993106	exon	ENSSSCG00000027898,	ATP2B1,	+
5:93012763|93025709	5	93012763	93025709	exon	ENSSSCG00000027898,	ATP2B1,	+
5:93174264|93187362	5	93174264	93187362	exon	ENSSSCG00000000920,	POC1B,	+
5:93178651|93187362	5	93178651	93187362	exon	ENSSSCG00000000920,	POC1B,	+
5:94479159|94482115	5	94479159	94482115	exon	ENSSSCG00000000925,	C12orf29,	-
5:98808700|98831312	5	98808700	98831312	exon	ENSSSCG00000024065,	TMTC2,	-
5:98828493|98831312	5	98828493	98831312	exon	ENSSSCG00000024065,	TMTC2,	-
5:99324926|99335687	5	99324926	99335687	exon	ENSSSCG00000000941,	METTL25,	-
5:100287432|100291430	5	100287432	100291430	intron	ENSSSCG00000000939,	ACSS3,	+
5:100294418|100311221	5	100294418	100311221	exon	ENSSSCG00000000939,	ACSS3,	-
5:100325826|100373794	5	100325826	100373794	exon	ENSSSCG00000000939,	ACSS3,	-
5:100337600|100370383	5	100337600	100370383	exon	ENSSSCG00000000939,	ACSS3,	-
5:100357377|100373794	5	100357377	100373794	exon	ENSSSCG00000000939,	ACSS3,	-
5:101541822|101568428	5	101541822	101568428	exon	ENSSSCG00000038973,	PPP1R12A,	+
5:101541822|101572595	5	101541822	101572595	exon	ENSSSCG00000038973,	PPP1R12A,	+
5:101568269|101579825	5	101568269	101579825	exon	ENSSSCG00000038973,	PPP1R12A,	+
5:101572451|101587848	5	101572451	101587848	exon	ENSSSCG00000038973,	PPP1R12A,	+
5:101608096|101613366	5	101608096	101613366	intergenic_region	n/a	n/a	+
5:101620911|101629141	5	101620911	101629141	intergenic_region	n/a	n/a	+
5:101764048|101795355	5	101764048	101795355	exon	ENSSSCG00000036560,	PAWR,	+
5:101790862|101795355	5	101790862	101795355	exon	ENSSSCG00000036560,	PAWR,	+
5:103106865|103107920	5	103106865	103107920	exon	ENSSSCG00000029249,	NAV3,	-
5:103767158|103770884	5	103767158	103770884	intergenic_region	n/a	n/a	-
5:104306762|104314137	5	104306762	104314137	exon	ENSSSCG00000000952,	ZDHHC17,	-
6:1037380|1051534	6	1037380	1051534	exon	ENSSSCG00000035967,	ZC3H18,	-
[truncated: 3,880 more rows]
