# Supplementary material for: Identification of Ovarian Circular RNAs and Differential Expression Analysis between MeiShan and Large White Pigs
Source: Animals (Basel). 2020 Jun 29;10(7):1114. doi: 10.3390/ani10071114 (PMC7401585; doi:10.3390/ani10071114)
Supplement: Supplementary file 1 [file animals-10-01114-s001.zip › Table_S3.xlsx]

## Sheet: Sheet1
circRNA_ID	logFC	logCPM	F	PValue	FDR	Host_Gene_Symbol
5:11265443|11268764	-11.1181	12.1839	185.983	3.46533e-42	2.03692e-38	n/a,	TXN2
9:82118876|82135701	-9.56022	10.6647	46.0452	1.183e-11	2.31789e-08	SCIN,	SCIN
1:106923369|106926988	-8.39447	9.56912	16.9346	3.88218e-05	0.0570487	NARS,
7:22853630|22939471	-8.33528	9.51537	16.0626	6.14726e-05	0.0722671	n/a,
4:65209101|65219019	-8.07194	9.27695	12.7906	0.000349064	0.341966	NCOA2,
13:131635186|131653366	-7.97844	9.19362	11.8377	0.000581433	0.401531	n/a
13:153818741|153839132	-7.82769	9.06052	10.3861	0.00127139	0.401531	ALCAM,
4:103318060|103326827	-7.77746	9.01642	9.91863	0.00163819	0.401531	MAN1A2,
13:120778216|120779879	-7.76719	9.00741	9.82612	0.00172263	0.401531	n/a,
X:57305746|57307466	-7.6232	8.88221	8.63279	0.00330487	0.401531	NONO,
10:53089612|53104147	-7.53195	8.80411	7.96754	0.00476636	0.401531	MLLT10,
16:18238900|18258513	-7.46854	8.74995	7.54116	0.00603512	0.401531	PDZD2,
6:135651327|135660642	-7.43518	8.72173	7.32815	0.00679319	0.401531	ZZZ3,
11:23169655|23197868	7.43028	8.7111	8.05452	0.0045429	0.401531	CCDC122,
8:16739255|16755944	7.36612	8.65674	7.62614	0.00575728	0.401531	ADGRA3,
12:39408156|39428231	7.36239	8.65335	7.60265	0.00583275	0.401531	n/a
11:15997621|15998184	7.31368	8.61255	7.29659	0.00691352	0.401531	n/a
18:14212354|14226917	-7.24745	8.56431	6.25402	0.0123979	0.401531	AGBL3,
7:1912511|1954004	-7.19694	8.52257	5.99352	0.0143658	0.401531	TUBB2B,
14:46957994|46973910	-7.19165	8.51822	5.96641	0.0145883	0.401531	MTMR3,
15:105263579|105266463	-7.17745	8.50653	5.89578	0.0151847	0.401531	TMEM237,
18:9400686|9409053	7.15023	8.47688	6.35692	0.011699	0.401531	SLC37A3,
14:30413534|30417971	-7.14807	8.48242	5.75162	0.0164812	0.401531	CLIP1,
4:94324418|94353369	7.13524	8.46451	6.27547	0.0122488	0.401531	ASH1L,
1:16307508|16307993	-7.1312	8.4686	5.66995	0.0172659	0.401531	LATS1,
5:59877187|59935574	-7.12123	8.46046	5.62273	0.017737	0.401531	DUSP16,
2:81583157|81584662	7.11514	8.44801	6.16912	0.0130068	0.401531	SIMC1,
13:200017893|200020785	-7.10908	8.45058	5.56626	0.0183179	0.401531	MORC3,
5:89644928|89656169	-7.1043	8.44669	5.54393	0.018553	0.401531	n/a,
8:84198495|84209728	7.08099	8.42007	5.99327	0.0143678	0.401531	n/a,
6:97819585|97821851	-7.07243	8.4208	5.39726	0.0201768	0.401531	n/a,
13:121571994|121577363	-7.07175	8.42024	5.39415	0.0202129	0.401531	KLHL24,
15:60404225|60414442	7.05516	8.39906	5.86394	0.0154617	0.401531	PRPF40A,
9:121610724|121631279	7.05019	8.39499	5.83884	0.0156837	0.401531	CEP350,
3:128765569|128776477	6.99477	8.35045	5.57416	0.0182355	0.401531	RNF144A,
12:1838275|1853441	6.96255	8.32448	5.42336	0.0198776	0.401531	RPTOR,
13:151200864|151265264	6.96135	8.32329	5.41587	0.019963	0.401531	n/a
13:201043326|201068601	-6.92534	8.30256	4.76698	0.0290205	0.401531	DYRK1A,
14:58836339|58840822	-6.8992	8.28184	4.66315	0.0308266	0.401531	DISC1,
15:81767223|81799621	-6.86585	8.25549	4.53356	0.0332467	0.401531	LNPK,
14:42019899|42020478	6.86402	8.24564	4.98535	0.0255721	0.401531	SSH1,
18:25791450|25809926	6.85233	8.23628	4.93521	0.0263243	0.401531	CPED1,
13:22209224|22219312	-6.84649	8.24039	4.46077	0.0346924	0.401531	GOLGA4,
1:33271334|33278592	-6.82695	8.22498	4.38717	0.036221	0.401531	L3MBTL3,
11:24138266|24188050	6.79279	8.18991	4.69362	0.0302849	0.401531	EPSTI1,
3:44174961|44183383	6.77289	8.17444	4.61489	0.0317057	0.401531	ZC3H8,
12:42757754|42762928	-6.76959	8.18002	4.17777	0.0409686	0.401531	RHOT1,
14:105866977|105893750	6.76503	8.16867	4.58605	0.0322434	0.401531	TBC1D12,
11:24125735|24146998	6.76005	8.16432	4.56382	0.0326644	0.401531	EPSTI1,
1:116035999|116051349	6.75762	8.16224	4.55325	0.0328667	0.401531	NEDD4,
16:21172236|21179179	-6.75642	8.16997	4.13219	0.0420861	0.401531	SPEF2,
6:168831728|168843105	-6.73899	8.15651	4.07161	0.0436209	0.401531	CCDC30,
2:16373975|16381397	-6.73103	8.15015	4.04306	0.0443647	0.401531	PHF21A,
13:79323253|79342130	6.72642	8.13775	4.43167	0.0352885	0.401531	n/a,
4:65502957|65508255	-6.72134	8.14326	4.01281	0.0451674	0.401531	n/a,
5:51444401|51448377	-6.71534	8.13808	3.98958	0.0457941	0.401531	CMAS,
1:182335259|182341782	-6.71486	8.13754	3.9871	0.0458613	0.401531	PSMC6,
1:270899688|270900268	-6.70345	8.12895	3.94947	0.0468976	0.401531	ABL1,
14:103551372|103569632	6.69964	8.11734	4.33248	0.0374026	0.401531	BTAF1,
14:90616436|90618550	-6.69677	8.12375	3.92671	0.0475364	0.401531	n/a,
3:107214187|107229406	6.68519	8.1063	4.27941	0.0385877	0.401531	BIRC6,
6:73137415|73172671	6.67941	8.10208	4.25934	0.0390461	0.401531	n/a
14:30929859|30936150	-6.6785	8.10978	3.86619	0.04928	0.401531	TMEM120B,
8:136568711|136571455	6.67745	8.10059	4.25225	0.0392092	0.401531	RASGEF1B,
14:136389553|136412160	6.67046	8.09524	4.22683	0.0398006	0.401531	DOCK1,
15:54310541|54312703	-6.66212	8.09749	3.81353	0.0508519	0.401531	PPP2CB,
3:47619650|47620978	6.64407	8.07422	4.12771	0.0421977	0.401531	LIMS1,
2:140941023|140964502	6.64066	8.07285	4.1216	0.0423503	0.401531	SIL1,
4:93744902|93749340	6.62922	8.06295	4.0754	0.0435232	0.401531	CCT3,
7:78551520|78551859	6.62922	8.06295	4.0754	0.0435232	0.401531	n/a
8:133695707|133797336	6.62922	8.06295	4.0754	0.0435232	0.401531	n/a
1:66353976|66356192	6.6286	8.06218	4.07178	0.0436166	0.401531	PNISR,
4:90154266|90171499	-6.61998	8.06513	3.67712	0.055176	0.401531	COPA,
13:110827456|110840910	-6.60517	8.05373	3.62989	0.0567627	0.401531	FNDC3B,
1:113128000|113131324	-6.58539	8.03919	3.57848	0.0585449	0.401531	SLTM,
9:8147104|8157830	-6.58262	8.03687	3.57056	0.0588248	0.401531	n/a,
11:21804834|21808388	6.57729	8.02347	3.9168	0.0478174	0.401531	COG3,
15:71137081|71147039	6.57471	8.0212	3.90826	0.048061	0.401531	GRB14,
1:201418039|201426491	-6.55703	8.01796	3.50657	0.0611382	0.401531	n/a,
7:56509179|56526919	6.55139	8.00523	3.84895	0.049789	0.401531	ETFA,
X:61720719|61728597	-6.54676	8.00979	3.47906	0.0621625	0.401531	ATRX,
10:20423359|20492105	-6.5424	8.00641	3.4677	0.0625907	0.401531	DENND1B,
11:8939631|8941243	-6.5421	8.00683	3.46917	0.0625352	0.401531	N4BP2L2,
6:109131969|109150901	-6.53909	8.00394	3.45945	0.0629039	0.401531	OSBPL1A,
4:103277505|103288577	-6.53895	8.00435	3.46087	0.0628497	0.401531	MAN1A2,
6:138964559|138981411	-6.53864	8.00386	3.45921	0.0629128	0.401531	LRRIQ3,
13:68595006|68611602	-6.53377	7.99998	3.44623	0.0634087	0.401531	RAF1,
1:203531906|203537078	-6.53363	8.0004	3.44767	0.0633536	0.401531	DENND4C,
10:48206021|48225744	-6.53042	7.99775	3.43881	0.0636941	0.401531	BEND7,
13:151200864|151249776	6.51873	7.97902	3.75226	0.0527482	0.401531	n/a
6:166505226|166505778	6.51873	7.97902	3.75226	0.0527482	0.401531	PTCH2,
4:3108315|3137676	-6.518	7.98853	3.40812	0.0648889	0.401531	TRAPPC9,
9:19905675|19913189	-6.51354	7.98563	3.39853	0.0652671	0.401531	PICALM,
16:44515801|44517349	-6.51265	7.9847	3.39543	0.06539	0.401531	ERBIN,
14:20270674|20282065	6.50743	7.97196	3.72649	0.0535678	0.401531	NEK1,
14:12826402|12837511	6.5056	7.96963	3.71797	0.0538417	0.401531	HMBOX1,
3:126966435|126992124	6.47983	7.95125	3.65126	0.0560391	0.401531	ASAP2,
1:201392889|201418208	6.46746	7.94113	3.6148	0.0572798	0.401531	n/a
18:1875193|1881411	-6.46322	7.94749	3.27335	0.0704265	0.401531	LMBR1,
8:130035557|130043387	6.4336	7.91662	3.52714	0.0603841	0.401531	n/a,
4:90235723|90238988	-6.43166	7.92453	3.19909	0.0736921	0.401531	n/a,
18:54192244|54270584	6.42223	7.90758	3.49512	0.0615623	0.401531	SUGCT,
7:40215305|40222732	-6.41824	7.91475	3.16771	0.0751204	0.401531	RUNX2,
14:135367778|135410483	-6.41782	7.9146	3.16724	0.0751421	0.401531	ADAM12,
11:13246347|13262673	-6.41459	7.91193	3.1587	0.0755361	0.401531	n/a
1:188591477|188594965	-6.41106	7.90969	3.15153	0.0758685	0.401531	L3HYPDH,
4:90161231|90163552	-6.4047	7.9049	3.13628	0.0765814	0.401531	COPA,
8:73258405|73262907	-6.40313	7.90377	3.13267	0.0767511	0.401531	CNOT6L,
1:271373683|271384260	6.39909	7.89154	3.43846	0.0637075	0.401531	PRRC2B,
8:133838809|133841340	6.39675	7.88898	3.42957	0.0640514	0.401531	WDFY3,
2:108513634|108516777	6.39118	7.88541	3.41697	0.064542	0.401531	PAM,
11:16094634|16116109	-6.38609	7.89088	3.0918	0.0787005	0.401531	WDFY2,
12:59273100|59283672	-6.38572	7.89061	3.09096	0.0787413	0.401531	n/a
13:157429171|157436827	-6.38091	7.88714	3.07998	0.0792744	0.401531	ZBTB11,
1:107535162|107553238	6.37966	7.87746	3.3891	0.0656414	0.401531	ZNF609,
2:84567148|84573216	-6.36984	7.87987	3.05695	0.0804056	0.401531	POLK,
14:75069485|75081062	-6.36536	7.87664	3.0468	0.0809093	0.401531	ASCC1,
2:123495632|123519417	-6.36182	7.87354	3.03713	0.0813927	0.401531	n/a
1:14079141|14084086	6.35763	7.86031	3.32957	0.0680575	0.401531	n/a,
6:29344146|29350957	-6.35539	7.86966	3.02485	0.0820112	0.401531	NUDT21,
3:106380539|106403928	6.34946	7.85529	3.31206	0.068786	0.401531	LTBP1,
18:8305622|8320935	6.34859	7.85382	3.30708	0.0689948	0.401531	AGK,
4:29038357|29047618	6.34859	7.85382	3.30708	0.0689948	0.401531	EMC2,
4:30131707|30174417	-6.34179	7.85914	2.99206	0.0836869	0.401531	ANGPT1,
18:23914587|23954673	-6.33812	7.85613	2.98272	0.084171	0.401531	IQUB,
1:114510778|114525646	-6.33019	7.85083	2.96618	0.0850354	0.401531	CGNL1,
10:11603222|11654794	6.32893	7.84061	3.26141	0.0709409	0.401531	DISP1,
16:20650102|20655924	-6.32832	7.84969	2.9626	0.0852241	0.401531	PRLR,
1:14674475|14708965	-6.31119	7.83747	2.92473	0.0872451	0.401531	CCDC170,
1:6898049|6902240	-6.30711	7.83435	2.91514	0.087765	0.401531	MAP3K4,
15:47755745|47780980	-6.30406	7.83198	2.90786	0.088162	0.401531	n/a,
10:48538970|48562529	-6.30274	7.83146	2.90618	0.0882539	0.401531	OPTN,
2:103622826|103628039	-6.30108	7.82945	2.90013	0.0885857	0.401531	LNPEP,
14:131808327|131809635	6.30057	7.8209	3.19378	0.073932	0.401531	TACC2,
1:184715052|184717478	6.30057	7.8209	3.19378	0.073932	0.401531	ATG14,
5:68321653|68397143	6.30057	7.8209	3.19378	0.073932	0.401531	ERC1,
1:20633122|20671055	-6.29981	7.82916	2.89914	0.08864	0.401531	UTRN,
6:47692761|47693775	-6.29913	7.82806	2.89585	0.0888214	0.401531	SIRT2,
6:37077213|37166517	-6.29834	7.8275	2.89413	0.0889158	0.401531	n/a,
7:31665249|31669318	-6.29447	7.82495	2.88626	0.0893513	0.401531	SRPK1,
4:118062336|118077545	-6.29248	7.82395	2.88312	0.0895256	0.401531	n/a,
4:124722046|124744355	6.28712	7.80986	3.15648	0.0756391	0.401531	RPAP2,
13:157643777|157654099	6.28527	7.8081	3.1506	0.0759121	0.401531	SENP7,
15:47548067|47577856	6.28527	7.8081	3.1506	0.0759121	0.401531	ADAM9,
15:48377594|48379358	6.28527	7.8081	3.1506	0.0759121	0.401531	STAR,
5:100325826|100373794	6.28527	7.8081	3.1506	0.0759121	0.401531	ACSS3,
9:104970469|104983103	6.28527	7.8081	3.1506	0.0759121	0.401531	KMT2E,
3:40456609|40471377	6.2838	7.80802	3.15014	0.0759334	0.401531	n/a,
14:71219663|71239477	-6.27722	7.81336	2.85062	0.0913519	0.401531	HERC4,
11:9576209|9579851	6.27502	7.80134	3.12759	0.0769902	0.401531	STARD13,
8:76374478|76374867	6.26641	7.79474	3.1054	0.0780458	0.401531	TMEM154,
2:36828617|36880860	-6.26327	7.80263	2.81804	0.0932234	0.401531	GAS2,
11:11156485|11181394	-6.26324	7.80305	2.81923	0.0931545	0.401531	NBEA,
9:121683320|121693272	-6.26276	7.80293	2.81884	0.0931772	0.401531	CEP350,
1:217793463|217794582	-6.26066	7.80056	2.81178	0.0935877	0.401531	GLIS3,
7:80343073|80346071	-6.25622	7.79744	2.80229	0.0941431	0.401531	KATNBL1,
15:100781403|100790156	-6.2562	7.79786	2.80349	0.0940728	0.401531	PGAP1,
5:67674585|67681947	-6.25571	7.79775	2.8031	0.0940955	0.401531	KDM5A,
15:48175645|48184449	6.24471	7.78103	3.05984	0.0802627	0.401531	NSD3,
1:246079111|246122977	6.23678	7.77441	3.04237	0.0811306	0.401531	n/a
5:67250246|67254518	6.23603	7.7744	3.04222	0.081138	0.401531	FOXM1,
13:32466924|32541480	-6.22888	7.77867	2.74764	0.0974115	0.401531	RBM6,
1:190648253|190649258	6.22383	7.76588	3.01946	0.082284	0.401531	HIF1A,
13:165853872|165891486	-6.21947	7.77137	2.73011	0.0984856	0.401531	ARL13B,
18:55849368|55855793	6.21903	7.7609	3.00654	0.0829422	0.401531	ZNF862,
3:16320466|16341799	6.21903	7.7609	3.00654	0.0829422	0.401531	n/a,
9:10120704|10258500	6.21903	7.7609	3.00654	0.0829422	0.401531	UVRAG,
13:132986164|133007560	-6.2175	7.77095	2.72889	0.0985609	0.401531	DLG1,
15:131893711|131896945	-6.2175	7.77095	2.72889	0.0985609	0.401531	PSMD1,
11:22249417|22255527	-6.21159	7.76586	2.71681	0.0993097	0.401531	GPALPP1,
6:109149043|109171834	-6.20974	7.76553	2.7158	0.0993723	0.401531	OSBPL1A,
10:59913525|59926809	-6.20826	7.76353	2.7112	0.0996595	0.401531	n/a,
13:121802237|121802974	-6.20622	7.76235	2.70829	0.0998412	0.401531	n/a,
3:57813373|57814349	6.20265	7.75055	2.97875	0.0843774	0.401531	n/a,
3:2829223|2831893	6.20074	7.74747	2.97098	0.0847839	0.401531	SDK1,
13:2455229|2466993	6.19928	7.74711	2.96986	0.0848424	0.401531	CAPN7,
1:182338671|182341116	-6.18133	7.74504	2.66663	0.102486	0.401531	PSMC6,
1:29027848|29042644	-6.17876	7.74375	2.66342	0.102693	0.401531	HBS1L,
14:54538644|54541433	6.1754	7.72989	2.92435	0.0872657	0.401531	n/a
9:127566656|127577646	-6.17281	7.73861	2.65131	0.103478	0.401531	C1orf27,
9:72152452|72160471	6.17028	7.72634	2.91498	0.0877738	0.401531	KRIT1,
8:116275910|116315074	-6.17027	7.73814	2.64989	0.10357	0.401531	PPA2,
13:25579844|25610799	-6.16977	7.73805	2.64961	0.103589	0.401531	ULK4,
3:98062554|98074295	-6.16977	7.73805	2.64961	0.103589	0.401531	EML4,
5:49813301|49859235	-6.16977	7.73805	2.64961	0.103589	0.401531	SOX5,
7:88553632|88564078	6.16847	7.72628	2.91451	0.087799	0.401531	n/a
15:7586373|7591848	-6.16276	7.73269	2.63689	0.104421	0.401531	ZEB2,
3:71167843|71179271	6.15998	7.71924	2.89619	0.0888023	0.401531	DYSF,
18:38110775|38132080	-6.15888	7.73002	2.63049	0.104842	0.401531	SEPT7,
4:123979149|123998502	6.14961	7.7121	2.87735	0.0898473	0.401531	CCDC18,
9:10249537|10260721	6.14961	7.7121	2.87735	0.0898473	0.401531	UVRAG,
6:54244674|54245209	6.14869	7.71208	2.87714	0.0898587	0.401531	GYS1,
11:24729025|24739289	-6.14761	7.72173	2.61078	0.106153	0.401531	n/a,
X:61688015|61702090	6.14475	7.70871	2.86841	0.0903474	0.401531	ATRX,
9:6387175|6388462	6.1428	7.70861	2.86784	0.0903792	0.401531	NUP98,
13:90108498|90137838	-6.14195	7.71784	2.60148	0.106777	0.401531	RNF13,
6:109061486|109171834	-6.13853	7.71522	2.59531	0.107194	0.401531	OSBPL1A,
14:61389331|61400625	-6.13332	7.71191	2.58735	0.107734	0.401531	CSGALNACT2,
3:2814416|2831893	6.12776	7.69636	2.83608	0.0921823	0.401531	n/a
4:36903221|36957899	6.12776	7.69636	2.83608	0.0921823	0.401531	RGS22,
13:22379086|22397150	-6.12458	7.70509	2.5713	0.108832	0.401531	ITGA9,
5:11260149|11268764	-6.12326	7.70418	2.56914	0.108981	0.401531	n/a
13:135306974|135308877	-6.11838	7.70085	2.5612	0.109529	0.401531	HEG1,
1:76723120|76750287	-6.11838	7.70085	2.5612	0.109529	0.401531	CDK19,
1:219010541|219028462	-6.11794	7.70054	2.56048	0.109579	0.401531	PUM3,
4:34692208|34694291	-6.11578	7.69933	2.55754	0.109783	0.401531	UBR5,
4:80973985|80978012	-6.1142	7.6991	2.55676	0.109837	0.401531	KIFAP3,
14:99771461|99777965	-6.10722	7.69378	2.54426	0.110709	0.401531	PAPSS2,
12:1804301|1853441	6.10715	7.6836	2.80219	0.0941487	0.401531	RPTOR,
2:85494521|85518807	-6.10639	7.69348	2.54349	0.110763	0.401531	IQGAP2,
1:182704711|182720865	-6.10586	7.69341	2.54324	0.110781	0.401531	DDHD1,
6:91243652|91243796	-6.10325	7.69135	2.53842	0.111119	0.401531	n/a,
13:75331671|75336899	6.10134	7.67829	2.78862	0.094949	0.401531	RYK,
1:45173524|45175282	6.0984	7.67633	2.78348	0.0952543	0.401531	PTP4A1,
12:56438413|56473522	6.09381	7.67453	2.77841	0.0955564	0.401531	MAP2K4,
15:95259699|95275846	6.09381	7.67453	2.77841	0.0955564	0.401531	NAB1,
1:54487286|54529700	6.093	7.67266	2.77386	0.0958281	0.401531	SNX14,
13:16822443|16826413	-6.08503	7.67896	2.50904	0.113208	0.401531	TGFBR2,
3:106416134|106443851	-6.08161	7.67635	2.50293	0.113648	0.401531	LTBP1,
14:124476703|124486573	6.07667	7.6616	2.7449	0.0975783	0.401531	CCDC186,
15:108604613|108605797	6.07667	7.6616	2.7449	0.0975783	0.401531	PARD3B,
15:54485577|54497470	6.07667	7.6616	2.7449	0.0975783	0.401531	GTF2E2,
3:28657953|28692651	6.07667	7.6616	2.7449	0.0975783	0.401531	PARN,
6:40505262|40507433	6.07667	7.6616	2.7449	0.0975783	0.401531	ZNF536,
8:55741933|55744331	6.07667	7.6616	2.7449	0.0975783	0.401531	SRP72,
8:70193530|70204678	6.07667	7.6616	2.7449	0.0975783	0.401531	MTHFD2L,
1:137910161|137951139	-6.07308	7.67057	2.48925	0.11464	0.401531	TTC23,
2:82132067|82137277	-6.06919	7.66705	2.48116	0.11523	0.401531	FCHO2,
6:52971038|52992912	-6.06781	7.66612	2.47896	0.115392	0.401531	SAE1,
1:163743155|163758473	-6.06735	7.66581	2.47823	0.115446	0.401531	DENND4A,
12:11422093|11425864	6.06676	7.65624	2.73052	0.0984607	0.401531	ABCA8,
5:7594740|7603935	-6.06643	7.66518	2.47676	0.115554	0.401531	n/a,
14:135374502|135410483	-6.06373	7.66365	2.47306	0.115826	0.401531	ADAM12,
10:27190615|27213693	6.06292	7.65436	2.72541	0.0987762	0.401531	C9orf3,
14:104064308|104070594	-6.05446	7.658	2.45956	0.116825	0.401531	IDE,
3:5123860|5131218	6.05305	7.64701	2.70641	0.0999593	0.401531	PMS2,
13:146421223|146435567	6.0509	7.64339	2.69755	0.100516	0.401531	SPICE1,
1:182709191|182720865	-6.04772	7.65315	2.4482	0.117673	0.401531	DDHD1,
12:31337521|31362356	-6.04717	7.65309	2.44797	0.11769	0.401531	STXBP4,
11:49141097|49145731	6.04285	7.63949	2.68696	0.101186	0.401531	FBXL3,
16:23489309|23509656	6.04285	7.63949	2.68696	0.101186	0.401531	EGFLAM,
6:19208372|19212750	-6.03891	7.64693	2.43363	0.118771	0.401531	ARL2BP,
15:133924880|133929332	-6.03624	7.64513	2.42939	0.119093	0.401531	USP40,
15:94830414|94839646	-6.0342	7.64438	2.42746	0.119239	0.401531	HIBCH,
X:59895933|59900555	-6.02302	7.63561	2.40719	0.120793	0.401531	RLIM,
9:8155799|8161582	-6.0219	7.63551	2.40676	0.120826	0.401531	n/a,
12:42750233|42758003	-6.01731	7.6318	2.39823	0.121486	0.401531	RHOT1,
10:16560321|16730354	-6.01706	7.6326	2.39983	0.121362	0.401531	AKT3,
6:85102090|85111763	6.01508	7.62088	2.6385	0.104315	0.401531	EYA3,
13:194843738|194859114	-6.01493	7.63021	2.39449	0.121777	0.401531	TIAM1,
13:30431233|30473996	6.01421	7.61883	2.63359	0.104638	0.401531	SMARCC1,
1:264644525|264782210	-6.01398	7.62957	2.39299	0.121894	0.401531	DENND1A,
4:85901537|85922913	-6.0135	7.62925	2.39225	0.121952	0.401531	PBX1,
4:38224332|38242684	-6.01302	7.62894	2.3915	0.12201	0.401531	STK3,
6:157292036|157294263	6.01135	7.61693	2.62864	0.104965	0.401531	USP24,
12:53612425|53633146	-6.00718	7.62601	2.38435	0.122569	0.401531	NDEL1,
9:19852498|19861801	-6.00462	7.62364	2.37898	0.122992	0.401531	PICALM,
1:90220788|90269663	-6.00405	7.62359	2.37877	0.123008	0.401531	SENP6,
18:54558710|54563773	-6.00236	7.62345	2.37816	0.123056	0.401531	RALA,
13:61221735|61223837	5.99985	7.60928	2.60877	0.106287	0.401531	ITPR1,
2:116680324|116718143	5.99985	7.60928	2.60877	0.106287	0.401531	MCC,
6:14658719|14666490	5.99985	7.60928	2.60877	0.106287	0.401531	PHLPP2,
3:71165102|71179271	-5.99876	7.62007	2.37052	0.12366	0.401531	DYSF,
18:38309526|38324769	5.99684	7.60954	2.60879	0.106286	0.401531	HERPUD2,
2:24996467|25058523	5.99684	7.60954	2.60879	0.106286	0.401531	LDLRAD3,
8:54832694|54855096	-5.99012	7.61466	2.35774	0.124676	0.401531	CLOCK,
18:38819025|38875557	-5.98541	7.61153	2.35042	0.125263	0.401531	DPY19L1,
1:270874729|270897897	5.97608	7.59424	2.56953	0.108953	0.401531	ABL1,
13:206638224|206726018	5.96971	7.58841	2.55488	0.109968	0.401531	n/a
4:125783660|125835266	5.96971	7.58841	2.55488	0.109968	0.401531	ZNF644,
4:36304671|36306146	5.96971	7.58841	2.55488	0.109968	0.401531	SNX31,
7:96773977|96911244	5.96971	7.58841	2.55488	0.109968	0.401531	n/a
9:89383377|89400450	5.96971	7.58841	2.55488	0.109968	0.401531	ITGB8,
13:92652259|92662887	-5.96942	7.59958	2.32283	0.127502	0.401531	MBNL1,
14:14983402|14992789	-5.96942	7.59958	2.32283	0.127502	0.401531	FDFT1,
18:1881339|1908209	-5.96449	7.59632	2.31522	0.128127	0.401531	LMBR1,
2:127080036|127082160	-5.96251	7.59502	2.31217	0.128378	0.401531	CSNK1G3,
15:77203628|77283482	-5.95903	7.59341	2.30821	0.128705	0.401531	TLK1,
15:135707739|135716699	-5.95845	7.59337	2.30803	0.12872	0.401531	n/a,
8:130238226|130278200	-5.95845	7.59337	2.30803	0.12872	0.401531	n/a,
2:90580651|90594124	-5.95787	7.59334	2.30785	0.128735	0.401531	ATG10,
8:130254305|130278200	-5.95787	7.59334	2.30785	0.128735	0.401531	n/a,
10:44187392|44194580	-5.95657	7.5911	2.30302	0.129136	0.401531	MRC1,
6:147007242|147013724	-5.95657	7.5911	2.30302	0.129136	0.401531	DNAJC6,
5:53828916|53838066	5.94893	7.57474	2.51948	0.112461	0.401531	PLEKHA5,
1:130268080|130277126	5.94671	7.57493	2.51948	0.112461	0.401531	INO80,
1:14662109|14678459	-5.94038	7.58114	2.27958	0.1311	0.401531	CCDC170,
5:68397012|68426856	-5.94038	7.58114	2.27958	0.1311	0.401531	ERC1,
7:55659526|55661779	5.94021	7.56897	2.50457	0.11353	0.401531	IDH2,
1:16420173|16429248	5.9318	7.56518	2.49425	0.114276	0.401531	PPIL4,
6:73137415|73166221	5.93088	7.56293	2.48892	0.114664	0.401531	n/a
1:227998338|228037829	-5.93038	7.57495	2.26503	0.132337	0.401531	n/a
1:128284940|128300710	5.92758	7.56329	2.48909	0.114651	0.401531	TMEM62,
2:73841767|73858570	5.92758	7.56329	2.48909	0.114651	0.401531	KDM4B,
4:80170780|80183572	5.92758	7.56329	2.48909	0.114651	0.401531	SPIDR,
6:129756751|129757239	5.92758	7.56329	2.48909	0.114651	0.401531	TTLL7,
16:18590468|18633434	5.92098	7.55727	2.47404	0.115753	0.401531	ZFR,
13:124076987|124077228	5.91872	7.555	2.46844	0.116167	0.401531	DGKG,
15:19952049|19963899	5.91872	7.555	2.46844	0.116167	0.401531	SLC35F5,
6:106705739|106771048	5.91872	7.555	2.46844	0.116167	0.401531	ESCO1,
7:68615889|68627302	5.91872	7.555	2.46844	0.116167	0.401531	n/a
X:110890003|110963021	5.91872	7.555	2.46844	0.116167	0.401531	CT55,
2:100395891|100419670	-5.91376	7.56261	2.23674	0.134778	0.401531	n/a,
10:65201943|65203703	-5.91075	7.56252	2.23596	0.134846	0.401531	FAM208B,
11:458635|468238	-5.91075	7.56252	2.23596	0.134846	0.401531	MPHOSPH8,
13:75331671|75362989	-5.91075	7.56252	2.23596	0.134846	0.401531	RYK,
1:10131566|10175846	-5.90812	7.55894	2.22819	0.135526	0.401531	ARID1B,
9:66406846|66409132	-5.90752	7.55892	2.22804	0.135539	0.401531	NUCKS1,
13:34882055|34882541	-5.90504	7.55693	2.22352	0.135936	0.401531	NEK4,
13:135736998|135739109	-5.90452	7.5566	2.22275	0.136004	0.401531	n/a,
8:20285480|20297043	-5.90298	7.55559	2.22041	0.13621	0.401531	TBC1D19,
2:151831534|151835178	-5.90296	7.55632	2.22189	0.13608	0.401531	n/a
11:21020402|21022536	-5.90091	7.55425	2.21729	0.136486	0.401531	RUBCNL,
14:71093567|71097952	-5.90091	7.55425	2.21729	0.136486	0.401531	SIRT1,
15:130856740|130894869	-5.90091	7.55425	2.21729	0.136486	0.401531	TRIP12,
9:56044142|56068731	-5.90091	7.55425	2.21729	0.136486	0.401531	ARHGAP32,
9:65085167|65085907	-5.90091	7.55425	2.21729	0.136486	0.401531	PIK3C2B,
7:62714874|62719144	-5.89329	7.55005	2.20729	0.137373	0.401531	MIPOL1,
11:45275924|45312443	5.88369	7.53126	2.40744	0.120773	0.401531	PIBF1,
5:73589496|73653060	5.88369	7.53126	2.40744	0.120773	0.401531	PPHLN1,
7:22827542|22919898	5.88369	7.53126	2.40744	0.120773	0.401531	n/a,
12:1746369|1752772	5.87494	7.52746	2.39707	0.121576	0.401531	RPTOR,
13:29901475|29916530	-5.87377	7.53742	2.17794	0.140015	0.401531	SETD2,
9:86021853|86025117	-5.87071	7.53505	2.17256	0.140505	0.401531	TSPAN13,
1:253179680|253190897	-5.86267	7.53106	2.16294	0.141388	0.401531	HSDL2,
2:15720398|15733317	-5.86267	7.53106	2.16294	0.141388	0.401531	CKAP5,
12:22812395|22813863	-5.85586	7.52467	2.14874	0.1427	0.401531	CDK12,
13:95698444|95703536	-5.85586	7.52467	2.14874	0.1427	0.401531	SLC33A1,
17:32173028|32176913	5.85482	7.5155	2.36592	0.124024	0.401531	ATRN,
3:107086913|107089319	5.85482	7.5155	2.36592	0.124024	0.401531	BIRC6,
5:70912623|70918759	5.85482	7.5155	2.36592	0.124024	0.401531	KIF21A,
8:112508918|112510431	5.85482	7.5155	2.36592	0.124024	0.401531	PLA2G12A,
9:34461542|34466418	5.85482	7.5155	2.36592	0.124024	0.401531	PDGFD,
13:25900980|25904944	-5.84839	7.51987	2.13762	0.143738	0.401531	TRAK1,
17:43753913|43777920	-5.84713	7.51988	2.13738	0.14376	0.401531	TOP1,
6:103142186|103170076	-5.84571	7.51816	2.13364	0.144112	0.401531	DLGAP1,
8:71638232|71643022	5.84565	7.50684	2.34836	0.125428	0.401531	n/a,
12:43650050|43691261	-5.84525	7.51826	2.13374	0.144102	0.401531	NF1,
8:38624605|38653235	-5.84399	7.51827	2.13351	0.144124	0.401531	FRYL,
13:146421223|146438569	-5.84303	7.51644	2.12965	0.144487	0.401531	SPICE1,
1:230136776|230153726	-5.84303	7.51644	2.12965	0.144487	0.401531	n/a,
6:170723544|170725990	-5.84303	7.51644	2.12965	0.144487	0.401531	SMAP2,
14:90386719|90405784	-5.83455	7.51182	2.11961	0.145437	0.401531	PARG,
4:84860816|84861880	-5.83328	7.51184	2.11939	0.145458	0.401531	UCK2,
12:34826467|34835918	5.83274	7.49861	2.33188	0.126762	0.401531	TEX14,
13:50643756|50651009	5.83274	7.49861	2.33188	0.126762	0.401531	FRMD4B,
17:47367259|47372193	5.83274	7.49861	2.33188	0.126762	0.401531	TOMM34,
2:143714160|143728301	5.83274	7.49861	2.33188	0.126762	0.401531	NDFIP1,
3:106380539|106396910	5.83274	7.49861	2.33188	0.126762	0.401531	LTBP1,
8:112508918|112512419	5.83274	7.49861	2.33188	0.126762	0.401531	PLA2G12A,
8:130257256|130277496	5.83274	7.49861	2.33188	0.126762	0.401531	n/a,
9:10126880|10229999	5.83274	7.49861	2.33188	0.126762	0.401531	UVRAG,
9:12155871|12166226	5.83191	7.49897	2.33231	0.126727	0.401531	RSF1,
9:7476478|7502740	5.83191	7.49897	2.33231	0.126727	0.401531	FCHSD2,
X:114465842|114492023	-5.82598	7.50594	2.10904	0.146444	0.401531	ATP11C,
X:59556112|59571888	-5.82506	7.50534	2.10796	0.146548	0.401531	n/a
1:96493194|96516009	-5.81486	7.49884	2.09615	0.147683	0.401531	PIAS2,
14:71852747|71853159	-5.81422	7.49885	2.09605	0.147693	0.401531	CCAR1,
14:72217555|72236967	-5.81422	7.49885	2.09605	0.147693	0.401531	VPS26A,
4:79834117|79836538	-5.81357	7.49887	2.09595	0.147703	0.401531	PRKDC,
18:4718566|4730946	-5.81293	7.49889	2.09584	0.147713	0.401531	ACTR3B,
2:62389731|62390223	-5.81293	7.49889	2.09584	0.147713	0.401531	NOTCH3,
7:46696413|46701207	-5.81293	7.49889	2.09584	0.147713	0.401531	n/a
1:75753869|75759232	-5.80459	7.49231	2.0843	0.148833	0.401531	FIG4,
4:56162673|56163561	-5.80459	7.49231	2.0843	0.148833	0.401531	ZBTB10,
6:109193862|109200845	5.80402	7.48027	2.29519	0.129789	0.401531	OSBPL1A,
13:25705006|25715600	-5.80329	7.49235	2.08411	0.148853	0.401531	ULK4,
2:62389731|62392801	-5.80329	7.49235	2.08411	0.148853	0.401531	NOTCH3,
10:43448481|43453197	-5.79554	7.4857	2.0726	0.149979	0.401531	TRDMT1,
1:182373763|182388778	-5.79554	7.4857	2.0726	0.149979	0.401531	STYX,
7:22889800|22956689	-5.79554	7.4857	2.0726	0.149979	0.401531	n/a,
3:42011359|42012685	-5.79424	7.48575	2.07241	0.149998	0.401531	IARS,
11:8974451|8982801	5.7922	7.47177	2.2785	0.131192	0.401531	N4BP2L2,
14:63220984|63237347	5.7922	7.47177	2.2785	0.131192	0.401531	CCDC6,
2:78884684|78884984	5.7922	7.47177	2.2785	0.131192	0.401531	CANX,
3:3189176|3197925	5.7922	7.47177	2.2785	0.131192	0.401531	SDK1,
5:83252820|83270863	5.7922	7.47177	2.2785	0.131192	0.401531	ANO4,
5:86144043|86211231	5.7922	7.47177	2.2785	0.131192	0.401531	n/a
8:72695065|72698949	-5.78942	7.48184	2.06558	0.150671	0.401531	n/a,
12:36372064|36372744	-5.78886	7.48148	2.06494	0.150734	0.401531	MED13,
4:19060743|19096580	-5.78439	7.47866	2.05983	0.151241	0.401531	COL14A1,
6:128067000|128085102	-5.78271	7.4776	2.05791	0.151431	0.401531	n/a
9:10212402|10258500	-5.78271	7.4776	2.05791	0.151431	0.401531	UVRAG,
9:9103677|9143214	-5.78271	7.4776	2.05791	0.151431	0.401531	RNF169,
1:14069211|14074352	5.77823	7.46609	2.26614	0.132243	0.401531	n/a
1:20604706|20617175	5.77823	7.46609	2.26614	0.132243	0.401531	UTRN,
2:47486153|47489786	5.77823	7.46609	2.26614	0.132243	0.401531	USP47,
5:103106865|103107920	5.77823	7.46609	2.26614	0.132243	0.401531	NAV3,
8:130257256|130287226	5.77823	7.46609	2.26614	0.132243	0.401531	n/a,
9:78472825|78487349	5.77823	7.46609	2.26614	0.132243	0.401531	ICA1,
9:130297504|130337968	-5.77332	7.47255	2.04848	0.152372	0.401531	RPS6KC1,
1:104748096|104774676	5.76188	7.45275	2.24046	0.134454	0.401531	TCF4,
18:44838256|44851815	-5.76143	7.46598	2.03629	0.153597	0.401531	TAX1BP1,
1:184960028|184975608	-5.76143	7.46598	2.03629	0.153597	0.401531	KTN1,
3:96497396|96497963	-5.76143	7.46598	2.03629	0.153597	0.401531	LRPPRC,
5:58045514|58054445	-5.76143	7.46598	2.03629	0.153597	0.401531	ATF7IP,
1:205515399|205557988	5.75847	7.45062	2.23621	0.134825	0.401531	CNTLN,
13:108671003|108676745	-5.75276	7.45919	2.02443	0.1548	0.401531	SEC62,
17:43759621|43769684	5.7482	7.44422	2.22341	0.135946	0.401531	TOP1,
12:20738485|20741653	5.74131	7.43994	2.21486	0.136701	0.401531	DNAJC7,
14:29144281|29147546	5.74131	7.43994	2.21486	0.136701	0.401531	DNAH10,
15:131532146|131561899	5.74131	7.43994	2.21486	0.136701	0.401531	CAB39,
15:95273050|95288509	5.74131	7.43994	2.21486	0.136701	0.401531	NAB1,
1:16366075|16374414	5.74131	7.43994	2.21486	0.136701	0.401531	GINM1,
1:169420292|169424282	5.74131	7.43994	2.21486	0.136701	0.401531	MYO9A,
1:78133865|78149434	5.74131	7.43994	2.21486	0.136701	0.401531	LAMA4,
3:5024386|5029792	5.74131	7.43994	2.21486	0.136701	0.401531	USP42,
4:36710955|36720759	5.74131	7.43994	2.21486	0.136701	0.401531	RNF19A,
5:32950872|32957814	5.74131	7.43994	2.21486	0.136701	0.401531	RAP1B,
6:69071403|69124265	5.74131	7.43994	2.21486	0.136701	0.401531	RERE,
8:84198495|84200866	5.74131	7.43994	2.21486	0.136701	0.401531	n/a,
8:96841903|96845587	5.73698	7.43825	2.21114	0.137031	0.401531	LARP1B,
1:263873213|263916275	-5.73453	7.44781	2.00384	0.156915	0.401531	RABGAP1,
2:113796889|113822801	-5.73258	7.44565	2.00023	0.157289	0.401531	n/a
6:43867657|43894306	-5.73191	7.4457	2.00017	0.157295	0.401531	LSM14A,
12:50770049|50782041	-5.72851	7.44312	1.99565	0.157764	0.401531	KIAA0753,
13:123437550|123447842	-5.72658	7.44286	1.99488	0.157845	0.401531	SENP2,
8:32030382|32039265	-5.72619	7.44168	1.99304	0.158037	0.401531	APBB2,
1:242242621|242280710	-5.72425	7.44142	1.99227	0.158117	0.401531	MSANTD3-TMEFF1,
9:118068519|118083148	-5.72386	7.44023	1.99042	0.15831	0.401531	RFWD2,
X:110332792|110346171	-5.72035	7.43898	1.98787	0.158577	0.401531	n/a,
6:31842360|31849452	-5.71977	7.43769	1.98583	0.158791	0.401531	CHD9,
8:30920209|30953839	-5.71977	7.43769	1.98583	0.158791	0.401531	UBE2K,
9:11336910|11477105	-5.71977	7.43769	1.98583	0.158791	0.401531	n/a
9:55976991|56013767	-5.7139	7.43499	1.98065	0.159335	0.401531	ARHGAP32,
14:99771461|99786874	5.71254	7.42317	2.181	0.139737	0.401531	PAPSS2,
12:55061086|55258949	-5.70802	7.4323	1.97548	0.159881	0.401531	n/a
18:10292639|10300806	-5.70802	7.4323	1.97548	0.159881	0.401531	n/a,
1:165162980|165168640	-5.70802	7.4323	1.97548	0.159881	0.401531	AAGAB,
2:6756415|6756573	-5.70802	7.4323	1.97548	0.159881	0.401531	n/a
10:56475584|56478719	-5.69833	7.42535	1.96323	0.161181	0.401531	n/a
10:11969292|11989989	5.69734	7.41492	2.16413	0.141278	0.401531	RGS7,
10:19842908|19848818	5.69734	7.41492	2.16413	0.141278	0.401531	TP53BP2,
10:31201782|31224915	5.69734	7.41492	2.16413	0.141278	0.401531	GKAP1,
11:1310671|1327140	5.69734	7.41492	2.16413	0.141278	0.401531	n/a
12:60175882|60184718	5.69734	7.41492	2.16413	0.141278	0.401531	EPN2,
14:64342539|64345385	5.69734	7.41492	2.16413	0.141278	0.401531	RHOBTB1,
3:102283996|102298741	5.69734	7.41492	2.16413	0.141278	0.401531	RMDN2,
3:80475789|80483180	5.69734	7.41492	2.16413	0.141278	0.401531	USP34,
4:67516638|67530859	5.69734	7.41492	2.16413	0.141278	0.401531	ARFGEF1,
5:49310198|49353811	5.69734	7.41492	2.16413	0.141278	0.401531	n/a
5:98828493|98831312	5.69734	7.41492	2.16413	0.141278	0.401531	TMTC2,
7:58140643|58146958	5.69734	7.41492	2.16413	0.141278	0.401531	PTPN9,
9:9206253|9241037	5.69734	7.41492	2.16413	0.141278	0.401531	XRRA1,
13:30431233|30472366	5.6945	7.40974	2.15491	0.142128	0.401531	SMARCC1,
17:37831734|37862678	5.6945	7.40974	2.15491	0.142128	0.401531	ITCH,
17:46489470|46524599	5.6945	7.40974	2.15491	0.142128	0.401531	n/a
1:1600087|1611154	5.6945	7.40974	2.15491	0.142128	0.401531	AFDN,
1:94557868|94561324	5.6945	7.40974	2.15491	0.142128	0.401531	SETBP1,
1:95742426|95742917	5.6945	7.40974	2.15491	0.142128	0.401531	ATP5A1,
3:78971737|78998646	5.6945	7.40974	2.15491	0.142128	0.401531	EHBP1,
3:9509849|9540038	5.6945	7.40974	2.15491	0.142128	0.401531	CUX1,
5:73372351|73387814	5.6945	7.40974	2.15491	0.142128	0.401531	GXYLT1,
6:117942103|117948715	5.6945	7.40974	2.15491	0.142128	0.401531	n/a,
6:158403641|158421974	5.6945	7.40974	2.15491	0.142128	0.401531	YIPF1,
7:110539527|110556001	5.6945	7.40974	2.15491	0.142128	0.401531	EML5,
7:51768824|51792316	5.6945	7.40974	2.15491	0.142128	0.401531	HDGFL3,
8:76195576|76237387	5.6945	7.40974	2.15491	0.142128	0.401531	ARFIP1,
9:26137742|26143371	5.6945	7.40974	2.15491	0.142128	0.401531	CEP295,
X:28270770|28315863	5.6945	7.40974	2.15491	0.142128	0.401531	DMD,
7:94489072|94500270	-5.69068	7.42017	1.95401	0.162169	0.401531	PCNX1,
2:142212377|142219557	-5.68719	7.41849	1.95084	0.16251	0.401531	ANKHD1,
11:9132180|9170916	-5.6865	7.41856	1.9508	0.162514	0.401531	PDS5B,
2:101547461|101611857	5.68376	7.40316	2.14176	0.14335	0.401531	MCTP1,
16:36266989|36269888	-5.67735	7.41146	1.93845	0.16385	0.401531	GPBP1,
X:61631742|61691522	5.67294	7.39655	2.12856	0.14459	0.401531	ATRX,
1:9893445|9923857	5.67171	7.39694	2.12895	0.144553	0.401531	ARID1B,
1:232392205|232434510	-5.66675	7.40445	1.92596	0.165215	0.401531	TLE4,
4:50356925|50370969	-5.66675	7.40445	1.92596	0.165215	0.401531	RMDN1,
9:38173430|38174181	-5.66675	7.40445	1.92596	0.165215	0.401531	ZC3H12C,
10:42061873|42079536	-5.66535	7.4046	1.92591	0.16522	0.401531	n/a
4:117895095|117912668	-5.66465	7.40468	1.92588	0.165223	0.401531	DBT,
13:132335769|132367470	-5.66249	7.40185	1.92126	0.165731	0.401531	ACAP2,
1:270874729|270876043	-5.66189	7.40148	1.92059	0.165805	0.401531	ABL1,
5:35635564|35640848	-5.66189	7.40148	1.92059	0.165805	0.401531	ZFC3H1,
15:120565601|120581076	-5.66067	7.40073	1.91924	0.165953	0.401531	USP37,
15:106638545|106644225	-5.66006	7.40036	1.91857	0.166027	0.401531	CYP20A1,
10:42061873|42147610	-5.65945	7.39999	1.9179	0.166101	0.401531	n/a
16:23703351|23745763	-5.65945	7.39999	1.9179	0.166101	0.401531	LIFR,
3:94969451|94980300	-5.65762	7.39887	1.91588	0.166324	0.401531	SRBD1,
16:63432120|63433084	-5.65395	7.39764	1.91334	0.166606	0.401531	n/a,
1:219770042|219776847	-5.65395	7.39764	1.91334	0.166606	0.401531	SMARCA2,
11:50762620|50770811	-5.65395	7.39664	1.91184	0.166772	0.401531	RNF219,
12:53623053|53633146	-5.65395	7.39664	1.91184	0.166772	0.401531	NDEL1,
14:105866977|105901185	-5.65395	7.39664	1.91184	0.166772	0.401531	TBC1D12,
14:28358831|28373135	-5.65395	7.39664	1.91184	0.166772	0.401531	SCARB1,
15:16184227|16197963	-5.65395	7.39664	1.91184	0.166772	0.401531	UBXN4,
1:54461976|54494313	-5.65395	7.39664	1.91184	0.166772	0.401531	SNX14,
2:80676842|80704603	-5.65395	7.39664	1.91184	0.166772	0.401531	NSD1,
3:59631095|59636902	-5.65395	7.39664	1.91184	0.166772	0.401531	KCMF1,
4:34768971|34777538	-5.65395	7.39664	1.91184	0.166772	0.401531	UBR5,
5:21239122|21252562	-5.65395	7.39664	1.91184	0.166772	0.401531	SARNP,
9:36006414|36016257	5.65365	7.38595	2.10699	0.146641	0.401531	CWF19L2,
10:42490402|42510787	-5.65325	7.39773	1.91332	0.166608	0.401531	ARHGAP12,
12:16164207|16174077	-5.65255	7.39781	1.9133	0.16661	0.401531	TLK2,
14:99775731|99786874	-5.65255	7.39781	1.9133	0.16661	0.401531	PAPSS2,
5:88177384|88182006	-5.65255	7.39781	1.9133	0.16661	0.401531	FGD6,
8:131823152|131824864	-5.65255	7.39781	1.9133	0.16661	0.401531	AFF1,
12:18552929|18555100	5.64369	7.3788	2.09306	0.147983	0.401531	GJC1,
12:34831457|34835918	5.64369	7.3788	2.09306	0.147983	0.401531	TEX14,
14:120993720|120996812	5.64369	7.3788	2.09306	0.147983	0.401531	SMC3,
17:59034499|59045832	5.64369	7.3788	2.09306	0.147983	0.401531	GNAS,
3:106380539|106443871	5.64369	7.3788	2.09306	0.147983	0.401531	LTBP1,
4:33087513|33133416	5.64369	7.3788	2.09306	0.147983	0.401531	n/a
5:59872035|59872399	5.64369	7.3788	2.09306	0.147983	0.401531	DUSP16,
5:77238557|77274523	5.64369	7.3788	2.09306	0.147983	0.401531	n/a
5:80397839|80401155	5.64369	7.3788	2.09306	0.147983	0.401531	HCFC2,
6:75399564|75415003	5.64369	7.3788	2.09306	0.147983	0.401531	FBXO42,
17:44164326|44180350	5.64049	7.37676	2.08902	0.148375	0.401531	CHD6,
5:45758153|45758317	-5.63089	7.38363	1.88803	0.169438	0.401531	PTHLH,
14:128696025|128708899	-5.63018	7.38372	1.88802	0.169438	0.401531	CACUL1,
9:72068514|72076914	-5.6235	7.37864	1.87919	0.170439	0.401531	CYP51A1,
9:114949606|114951665	5.62203	7.36561	2.06672	0.150558	0.401531	SUCO,
1:219640995|219661659	-5.61994	7.37647	1.87528	0.170884	0.401531	SMARCA2,
14:134135268|134142573	-5.6185	7.37667	1.87529	0.170884	0.401531	FAM53B,
12:13879941|13922047	5.61163	7.36187	2.0584	0.151383	0.401531	PITPNC1,
13:75615215|75619031	5.61163	7.36187	2.0584	0.151383	0.401531	CEP63,
17:41559613|41573376	5.61163	7.36187	2.0584	0.151383	0.401531	RALGAPB,
3:103051982|103055415	5.61163	7.36187	2.0584	0.151383	0.401531	EIF2AK2,
3:126871893|126883162	-5.60817	7.36938	1.86247	0.172353	0.401531	CPSF3,
15:133280528|133283709	-5.59777	7.36203	1.84957	0.173847	0.401531	GIGYF2,
1:163477441|163481032	-5.59777	7.36203	1.84957	0.173847	0.401531	DPP8,
1:189763515|189809078	-5.59777	7.36203	1.84957	0.173847	0.401531	MNAT1,
1:256613772|256628618	-5.59777	7.36203	1.84957	0.173847	0.401531	PAPPA,
3:92283614|92299786	-5.59777	7.36203	1.84957	0.173847	0.401531	FOXN2,
12:48015122|48031932	-5.59486	7.36246	1.84963	0.173839	0.401531	RPA1,
13:132986164|133052271	-5.59486	7.36246	1.84963	0.173839	0.401531	DLG1,
13:39656592|39666279	-5.59486	7.36246	1.84963	0.173839	0.401531	SLMAP,
14:50457842|50466908	-5.59486	7.36246	1.84963	0.173839	0.401531	PI4KA,
2:103342193|103350327	-5.59486	7.36246	1.84963	0.173839	0.401531	CAST,
2:94936432|94943624	-5.59486	7.36246	1.84963	0.173839	0.401531	RASA1,
8:80742232|80815987	-5.59486	7.36246	1.84963	0.173839	0.401531	ARHGAP10,
9:139437252|139438339	-5.59486	7.36246	1.84963	0.173839	0.401531	EGFR,
8:55749265|55755369	-5.59249	7.35996	1.84546	0.174325	0.401531	SRP72,
15:48271060|48277942	5.58971	7.34494	2.02578	0.154662	0.401531	DDHD2,
18:24985702|25003037	5.58971	7.34494	2.02578	0.154662	0.401531	AASS,
3:69308675|69317475	5.58971	7.34494	2.02578	0.154662	0.401531	ALMS1,
3:72300370|72306113	5.58971	7.34494	2.02578	0.154662	0.401531	C2orf42,
4:112443186|112443826	5.58971	7.34494	2.02578	0.154662	0.401531	NTNG1,
4:16108248|16121954	5.58971	7.34494	2.02578	0.154662	0.401531	ZHX1,
4:2802046|2810920	5.58971	7.34494	2.02578	0.154662	0.401531	PTK2,
5:12507679|12526340	5.58971	7.34494	2.02578	0.154662	0.401531	n/a
5:42541717|42543247	5.58971	7.34494	2.02578	0.154662	0.401531	AMN1,
5:90201147|90213304	5.58971	7.34494	2.02578	0.154662	0.401531	n/a
8:55071790|55081860	5.58971	7.34494	2.02578	0.154662	0.401531	n/a
3:56975159|56975594	-5.58819	7.35629	1.8392	0.175058	0.401531	KANSL3,
11:77498616|77503607	-5.58499	7.35437	1.83574	0.175464	0.401531	ARHGEF7,
18:44837492|44838430	-5.58499	7.35437	1.83574	0.175464	0.401531	TAX1BP1,
5:13506832|13532355	-5.58499	7.35437	1.83574	0.175464	0.401531	RIC8B,
6:108907778|108920549	-5.58499	7.35437	1.83574	0.175464	0.401531	TTC39C,
6:56857943|56859241	-5.58499	7.35437	1.83574	0.175464	0.401531	n/a,
7:52460956|52485880	-5.58499	7.35437	1.83574	0.175464	0.401531	PDE8A,
AEMK02000258.1:266698|269698	-5.58499	7.35437	1.83574	0.175464	0.401531	TFCP2,
6:75042627|75043103	5.5844	7.34308	2.02161	0.155088	0.401531	SPEN,
8:125057227|125092346	5.5844	7.34308	2.02161	0.155088	0.401531	PDLIM5,
8:130298196|130302163	5.55981	7.32982	1.9946	0.157874	0.401531	n/a,
5:5966249|5968539	5.55871	7.32656	1.98894	0.158464	0.401531	PACSIN2,
9:72161163|72170034	5.55478	7.32425	1.98431	0.158951	0.401531	KRIT1,
15:25140315|25143159	5.55328	7.3247	1.98476	0.158903	0.401531	MAP3K2,
14:76267807|76285566	5.54691	7.31962	1.97501	0.159931	0.401531	PPP3CB,
1:225154199|225159215	5.53899	7.31497	1.96568	0.160921	0.401531	ABHD17B,
1:90203529|90238411	5.53899	7.31497	1.96568	0.160921	0.401531	SENP6,
1:99876556|99896370	5.53899	7.31497	1.96568	0.160921	0.401531	MBD1,
2:9202191|9202412	5.53899	7.31497	1.96568	0.160921	0.401531	n/a,
6:165355054|165380419	5.53899	7.31497	1.96568	0.160921	0.401531	n/a,
6:99746401|99773918	5.53899	7.31497	1.96568	0.160921	0.401531	PTPRM,
8:10121331|10301312	5.53899	7.31497	1.96568	0.160921	0.401531	n/a
8:29136919|29144931	5.53899	7.31497	1.96568	0.160921	0.401531	RELL1,
15:140199412|140202579	5.53765	7.3155	1.96631	0.160854	0.401531	THAP4,
10:65562435|65568498	-5.53476	7.32623	1.78432	0.181632	0.401531	n/a,
4:124468317|124479030	-5.53476	7.32623	1.78432	0.181632	0.401531	EVI5,
6:168831728|168840726	-5.53476	7.32623	1.78432	0.181632	0.401531	CCDC30,
7:22871140|22919898	-5.53476	7.32623	1.78432	0.181632	0.401531	n/a,
AEMK02000258.1:276847|277808	-5.53476	7.32623	1.78432	0.181632	0.401531	TFCP2,
X:78666470|78695812	-5.53476	7.32623	1.78432	0.181632	0.401531	DIAPH2,
X:78840091|78845787	5.52604	7.30865	1.95256	0.162324	0.401531	DIAPH2,
13:66114472|66116302	-5.52533	7.31833	1.77082	0.183293	0.401531	n/a,
14:71850580|71853159	-5.52533	7.31833	1.77082	0.183293	0.401531	CCAR1,
15:128408883|128420709	-5.52533	7.31833	1.77082	0.183293	0.401531	RHBDD1,
1:22880595|22901667	-5.52533	7.31833	1.77082	0.183293	0.401531	VTA1,
4:83028286|83047297	-5.52533	7.31833	1.77082	0.183293	0.401531	DCAF6,
5:73463796|73481454	-5.52381	7.31861	1.77094	0.183278	0.401531	YAF2,
12:44919705|44920437	-5.52305	7.31875	1.77101	0.183271	0.401531	SUPT6H,
11:10984951|11001848	5.5205	7.3068	1.94838	0.162774	0.401531	n/a
13:151797392|151801373	5.5205	7.3068	1.94838	0.162774	0.401531	BBX,
15:76248140|76280378	5.5205	7.3068	1.94838	0.162774	0.401531	UBR3,
4:10361656|10375326	5.5205	7.3068	1.94838	0.162774	0.401531	ASAP1,
6:74817822|74832543	5.5205	7.3068	1.94838	0.162774	0.401531	RSC1A1,
AEMK02000400.1:4464|4616	5.5205	7.3068	1.94838	0.162774	0.401531	n/a
6:18553565|18562237	-5.5193	7.31478	1.76441	0.184088	0.401531	BBS2,
15:80129188|80151365	-5.51863	7.31439	1.7637	0.184177	0.401531	OLA1,
13:73844884|73847800	-5.51728	7.3136	1.76227	0.184354	0.401531	UBA5,
9:46471871|46488853	-5.51526	7.31241	1.76013	0.184621	0.401531	CBL,
12:60369555|60376920	-5.51459	7.31202	1.75941	0.184711	0.401531	SLC5A10,
13:141993987|142169639	-5.51256	7.31083	1.75727	0.184978	0.401531	n/a
14:90461393|90474888	-5.51256	7.31083	1.75727	0.184978	0.401531	PARG,
15:15928996|15941387	-5.51256	7.31083	1.75727	0.184978	0.401531	MCM6,
15:91678147|91701447	-5.51256	7.31083	1.75727	0.184978	0.401531	ITGAV,
4:71939539|72000647	-5.51256	7.31083	1.75727	0.184978	0.401531	ASPH,
7:113211664|113241706	-5.51256	7.31083	1.75727	0.184978	0.401531	CATSPERB,
7:1925097|1954004	-5.50582	7.30807	1.75188	0.185653	0.401531	TUBB2B,
12:38103106|38109151	-5.5001	7.30351	1.74403	0.186641	0.401531	GGNBP2,
4:119216681|119229594	-5.49932	7.30366	1.74411	0.186631	0.401531	SNX7,
1:194001520|194004255	-5.49855	7.30382	1.74419	0.186622	0.401531	SYNE2,
12:59273100|59323398	-5.49112	7.29889	1.73548	0.187726	0.401531	n/a
16:34633974|34666354	-5.48653	7.29621	1.73062	0.188344	0.401531	PLPP1,
16:44432764|44483889	-5.47895	7.29181	1.72267	0.189363	0.401531	ERBIN,
13:82802690|82893436	5.47672	7.27713	1.89018	0.169195	0.401531	TFDP2,
13:83143347|83144616	5.47672	7.27713	1.89018	0.169195	0.401531	n/a,
15:77231302|77283482	5.47672	7.27713	1.89018	0.169195	0.401531	TLK1,
1:40134576|40137899	5.47672	7.27713	1.89018	0.169195	0.401531	SERINC1,
2:62312200|62313757	5.47672	7.27713	1.89018	0.169195	0.401531	BRD4,
3:107469180|107487250	5.47672	7.27713	1.89018	0.169195	0.401531	SPAST,
3:26696893|26703165	5.47672	7.27713	1.89018	0.169195	0.401531	SMG1,
4:105831070|105831460	5.47672	7.27713	1.89018	0.169195	0.401531	CSDE1,
4:115291732|115295755	5.47672	7.27713	1.89018	0.169195	0.401531	RNPC3,
6:119404113|119425363	5.47672	7.27713	1.89018	0.169195	0.401531	GALNT1,
6:155848061|155878162	5.47672	7.27713	1.89018	0.169195	0.401531	n/a,
6:17320031|17356850	5.47672	7.27713	1.89018	0.169195	0.401531	NFAT5,
7:10009544|10043352	5.47672	7.27713	1.89018	0.169195	0.401531	RANBP9,
7:68479276|68479799	5.47672	7.27713	1.89018	0.169195	0.401531	STRN3,
2:80929268|80965616	-5.47284	7.28888	1.71716	0.190072	0.401531	UIMC1,HK3,
13:134838956|134857989	-5.47205	7.28905	1.71725	0.19006	0.401531	SNX4,
1:87210273|87215583	-5.47205	7.28905	1.71725	0.19006	0.401531	PHIP,
5:7603617|7608773	-5.47205	7.28905	1.71725	0.19006	0.401531	n/a,
X:68915977|68958384	-5.47205	7.28905	1.71725	0.19006	0.401531	CHM,
14:249923|287094	5.46523	7.27346	1.88179	0.170144	0.401531	SPIN1,
10:27378645|27408530	-5.4606	7.28118	1.70343	0.191853	0.401531	C9orf3,
10:585594|598867	5.45584	7.26514	1.86604	0.171942	0.401531	CDC73,
10:25750796|25773920	-5.44907	7.27325	1.6895	0.19368	0.401531	SLC35D2,
12:35345176|35361801	-5.44907	7.27325	1.6895	0.19368	0.401531	TRIM37,
13:132986164|132991254	-5.44907	7.27325	1.6895	0.19368	0.401531	DLG1,
13:138045083|138073936	-5.44907	7.27325	1.6895	0.19368	0.401531	KPNA1,
2:131043898|131045975	-5.44907	7.27325	1.6895	0.19368	0.401531	SLC12A2,
4:18795587|18815854	-5.44907	7.27325	1.6895	0.19368	0.401531	COL14A1,
4:77612564|77618720	-5.44907	7.27325	1.6895	0.19368	0.401531	RB1CC1,
9:93132828|93134157	-5.44907	7.27325	1.6895	0.19368	0.401531	n/a,
12:16164207|16181569	-5.44827	7.27343	1.68961	0.193665	0.401531	TLK2,
2:102600361|102607285	-5.44827	7.27343	1.68961	0.193665	0.401531	n/a
11:47845080|47851849	-5.44746	7.27361	1.68972	0.19365	0.401531	UCHL3,
2:26502035|26518029	-5.44746	7.27361	1.68972	0.19365	0.401531	CAT,
3:38413987|38450234	-5.44746	7.27361	1.68972	0.19365	0.401531	CREBBP,
6:161812322|161838395	-5.44666	7.27379	1.68984	0.193635	0.401531	ELAVL4,
1:75718076|75739270	-5.44483	7.27081	1.68508	0.194263	0.401531	FIG4,
14:9497312|9505715	-5.4427	7.26959	1.68288	0.194556	0.401531	KCTD9,
3:76615866|76627539	-5.442	7.26918	1.68214	0.194653	0.401531	SPRED2,
10:29227447|29235132	-5.44129	7.26878	1.6814	0.194751	0.401531	NAA35,
6:34743079|34755027	-5.44058	7.26837	1.68067	0.194849	0.401531	HEATR3,
15:133217294|133237622	-5.43987	7.26796	1.67993	0.194947	0.401531	GIGYF2,
15:20022186|20046756	-5.43631	7.26593	1.67624	0.195438	0.401531	n/a
16:43766357|43809184	-5.43631	7.26593	1.67624	0.195438	0.401531	ADAMTS6,
1:76649382|76727151	-5.43631	7.26593	1.67624	0.195438	0.401531	CDK19,
2:1914657|1921071	-5.43631	7.26593	1.67624	0.195438	0.401531	KCNQ1,
5:12656287|12662831	-5.43631	7.26593	1.67624	0.195438	0.401531	PRDM4,
8:10269904|10386139	-5.43631	7.26593	1.67624	0.195438	0.401531	n/a
9:10120704|10229999	-5.43631	7.26593	1.67624	0.195438	0.401531	UVRAG,
9:124171128|124177627	-5.43631	7.26593	1.67624	0.195438	0.401531	DHX9,
X:64280500|64308066	-5.43631	7.26593	1.67624	0.195438	0.401531	BRWD3,
8:131012687|131016781	-5.43501	7.26581	1.67582	0.195493	0.401531	PKD2,
11:18280391|18290494	5.42609	7.2482	1.83191	0.175915	0.401531	SETDB2,
12:12704689|12748607	5.42609	7.2482	1.83191	0.175915	0.401531	CEP112,
13:108816286|108854260	5.42609	7.2482	1.83191	0.175915	0.401531	PHC3,
13:28871682|28881814	5.42609	7.2482	1.83191	0.175915	0.401531	SACM1L,
15:45014628|45018907	5.42609	7.2482	1.83191	0.175915	0.401531	TRAPPC11,
16:36258140|36269888	5.42609	7.2482	1.83191	0.175915	0.401531	GPBP1,
1:163723372|163758473	5.42609	7.2482	1.83191	0.175915	0.401531	DENND4A,
1:219700610|219710311	5.42609	7.2482	1.83191	0.175915	0.401531	SMARCA2,
1:239548010|239564082	5.42609	7.2482	1.83191	0.175915	0.401531	XPA,
2:2073852|2074299	5.42609	7.2482	1.83191	0.175915	0.401531	NAP1L4,
7:40215305|40315594	5.42609	7.2482	1.83191	0.175915	0.401531	RUNX2,
7:43609181|43618755	5.42609	7.2482	1.83191	0.175915	0.401531	MUT,
8:132039902|132043455	5.42609	7.2482	1.83191	0.175915	0.401531	PTPN13,
8:20288243|20308094	5.42609	7.2482	1.83191	0.175915	0.401531	TBC1D19,
8:39008497|39008783	5.42609	7.2482	1.83191	0.175915	0.401531	DCUN1D4,
9:613064|614987	5.42609	7.2482	1.83191	0.175915	0.401531	n/a
X:13096943|13167464	5.42609	7.2482	1.83191	0.175915	0.401531	n/a,
11:18350469|18361632	5.42465	7.24888	1.83276	0.175815	0.401531	CAB39L,
11:19253377|19264448	5.42321	7.24955	1.83361	0.175715	0.401531	RB1,
13:53090589|53106944	5.42321	7.24955	1.83361	0.175715	0.401531	EIF4E3,
14:111118446|111120455	5.42321	7.24955	1.83361	0.175715	0.401531	DNMBP,
14:20679497|20679748	5.42321	7.24955	1.83361	0.175715	0.401531	n/a
14:71512887|71524495	5.42321	7.24955	1.83361	0.175715	0.401531	RUFY2,
15:19942032|19963899	5.42321	7.24955	1.83361	0.175715	0.401531	SLC35F5,
1:165996063|165996507	5.42321	7.24955	1.83361	0.175715	0.401531	PIAS1,
2:8374975|8390219	5.42321	7.24955	1.83361	0.175715	0.401531	ATL3,
4:7094328|7116661	5.42321	7.24955	1.83361	0.175715	0.401531	ZFAT,
4:82993955|83034592	5.42321	7.24955	1.83361	0.175715	0.401531	DCAF6,
6:37957475|37962774	5.42321	7.24955	1.83361	0.175715	0.401531	VPS35,
6:91263548|91266197	5.42321	7.24955	1.83361	0.175715	0.401531	n/a,
9:65111378|65112705	5.42321	7.24955	1.83361	0.175715	0.401531	PIK3C2B,
AEMK02000452.1:780716|785341	5.42321	7.24955	1.83361	0.175715	0.401531	PPP2R5C,
6:115740727|115760548	-5.42082	7.25836	1.66209	0.197334	0.401531	TRAPPC8,
3:18512814|18513266	-5.40813	7.25047	1.64802	0.199242	0.401531	ATXN2L,
AEMK02000682.1:304068|318832	5.40756	7.23921	1.81812	0.17755	0.401531	EHMT1,
10:19846605|19848818	-5.40649	7.25087	1.6483	0.199203	0.401531	TP53BP2,
13:157683719|157717332	-5.40649	7.25087	1.6483	0.199203	0.401531	IMPG2,
14:63495089|63538620	-5.40649	7.25087	1.6483	0.199203	0.401531	n/a,
15:16790296|16814482	-5.40649	7.25087	1.6483	0.199203	0.401531	RAB3GAP1,
15:95981215|96013455	-5.40649	7.25087	1.6483	0.199203	0.401531	MYO1B,
16:32446070|32448182	-5.40649	7.25087	1.6483	0.199203	0.401531	MOCS2,
3:112848358|112871469	-5.40649	7.25087	1.6483	0.199203	0.401531	RAB10,
5:68552692|68580637	-5.40649	7.25087	1.6483	0.199203	0.401531	ERC1,
6:160413189|160417430	-5.40649	7.25087	1.6483	0.199203	0.401531	OSBPL9,
6:92161587|92187930	-5.40649	7.25087	1.6483	0.199203	0.401531	AGO3,
7:92728724|92785790	-5.40649	7.25087	1.6483	0.199203	0.401531	DCAF5,
8:96810097|96813424	-5.40649	7.25087	1.6483	0.199203	0.401531	LARP1B,
9:47536838|47551783	-5.40649	7.25087	1.6483	0.199203	0.401531	ARHGEF12,
12:27298750|27312593	-5.3945	7.24274	1.63562	0.200941	0.401531	SPAG9,
2:60502168|60503198	-5.38158	7.23475	1.62729	0.20209	0.401531	MYO9B,
4:46892870|46897315	-5.38075	7.23497	1.6273	0.20209	0.401531	OSGIN2,
9:93107414|93123312	-5.37991	7.23518	1.6273	0.20209	0.401531	n/a,
13:132960754|132975398	-5.36854	7.22671	1.61891	0.203257	0.401531	DLG1,
13:14841306|14851051	-5.36854	7.22671	1.61891	0.203257	0.401531	n/a,
17:37831734|37854328	-5.36854	7.22671	1.61891	0.203257	0.401531	ITCH,
1:127175568|127207695	-5.36854	7.22671	1.61891	0.203257	0.401531	CASC4,
4:41287961|41289259	-5.36854	7.22671	1.61891	0.203257	0.401531	n/a
6:12062171|12063338	-5.36854	7.22671	1.61891	0.203257	0.401531	KARS,
6:34714334|34747797	-5.36854	7.22671	1.61891	0.203257	0.401531	HEATR3,
6:37967643|37968385	-5.36854	7.22671	1.61891	0.203257	0.401531	VPS35,
6:106730357|106737020	-5.3663	7.22545	1.61756	0.203445	0.401531	ESCO1,
3:83494202|83534429	-5.36602	7.22738	1.61893	0.203254	0.401531	VRK2,
1:250966943|250967638	-5.36405	7.22419	1.61621	0.203634	0.401531	PALM2,
10:53795829|53888015	-5.3603	7.22209	1.61396	0.203949	0.401531	NEBL,
10:734757|761696	-5.35955	7.22167	1.61351	0.204012	0.401531	UCHL5,
9:114529701|114533673	-5.35955	7.22167	1.61351	0.204012	0.401531	DNM3,
13:199572679|199575466	-5.3558	7.21957	1.61125	0.204329	0.401531	SETD4,
17:12888329|12939377	-5.3558	7.21957	1.61125	0.204329	0.401531	PSD3,
1:161514723|161524503	-5.3558	7.21957	1.61125	0.204329	0.401531	CCBE1,
2:101314180|101353765	-5.3558	7.21957	1.61125	0.204329	0.401531	SLF1,
2:133638588|133638912	-5.3558	7.21957	1.61125	0.204329	0.401531	CDC42SE2,
2:70832690|70836232	-5.3558	7.21957	1.61125	0.204329	0.401531	HNRNPM,
4:50447701|50486463	-5.3558	7.21957	1.61125	0.204329	0.401531	n/a
6:142623911|142627509	-5.3558	7.21957	1.61125	0.204329	0.401531	SRSF11,
8:23653644|23682434	-5.3558	7.21957	1.61125	0.204329	0.401531	n/a
9:107013595|107035544	-5.3558	7.21957	1.61125	0.204329	0.401531	COG5,
9:11845525|11849274	-5.3558	7.21957	1.61125	0.204329	0.401531	PAK1,
11:7842819|7855987	5.35409	7.20599	1.78048	0.182104	0.401531	B3GLCT,
12:27236642|27250993	5.35409	7.20599	1.78048	0.182104	0.401531	SPAG9,
14:77706066|77706658	5.35409	7.20599	1.78048	0.182104	0.401531	SAMD8,
14:96250650|96277564	5.35409	7.20599	1.78048	0.182104	0.401531	PCDH15,
15:64759481|64813495	5.35409	7.20599	1.78048	0.182104	0.401531	ACVR1,
17:27855900|27988069	5.35409	7.20599	1.78048	0.182104	0.401531	n/a,
18:17883391|17889795	5.35409	7.20599	1.78048	0.182104	0.401531	n/a
1:128003103|128008819	5.35409	7.20599	1.78048	0.182104	0.401531	TP53BP1,
1:241982596|242018942	5.35409	7.20599	1.78048	0.182104	0.401531	INVS,
1:90238341|90255853	5.35409	7.20599	1.78048	0.182104	0.401531	SENP6,
1:92136977|92178899	5.35409	7.20599	1.78048	0.182104	0.401531	CD109,
5:83073859|83081749	5.35409	7.20599	1.78048	0.182104	0.401531	ANO4,
6:92164899|92170345	5.35409	7.20599	1.78048	0.182104	0.401531	AGO3,
6:96417600|96417957	5.35409	7.20599	1.78048	0.182104	0.401531	LDLRAD4,
7:47969622|47972734	5.35409	7.20599	1.78048	0.182104	0.401531	ADAMTS7,
7:64842214|64854244	5.35409	7.20599	1.78048	0.182104	0.401531	SRP54,
9:131264261|131268491	5.35409	7.20599	1.78048	0.182104	0.401531	DTL,
9:72489044|72495350	5.35409	7.20599	1.78048	0.182104	0.401531	n/a
13:75615215|75645292	-5.35368	7.21907	1.61048	0.204437	0.401531	CEP63,
4:118226324|118230068	-5.35368	7.21907	1.61048	0.204437	0.401531	AGL,
X:108558162|108592455	-5.35284	7.21931	1.61049	0.204435	0.401531	MBNL3,
12:59273100|59308104	-5.33868	7.21141	1.60201	0.205631	0.401531	n/a
15:120517285|120558909	-5.33784	7.21165	1.60203	0.205629	0.401531	USP37,
15:79305515|79321256	-5.33784	7.21165	1.60203	0.205629	0.401531	MAP3K20,
1:206097434|206114157	-5.33784	7.21165	1.60203	0.205629	0.401531	BNC2,
1:253957057|253959670	-5.33784	7.21165	1.60203	0.205629	0.401531	WDR31,
2:116955087|116975681	-5.33784	7.21165	1.60203	0.205629	0.401531	APC,
2:88043811|88070008	-5.33784	7.21165	1.60203	0.205629	0.401531	JMY,
3:22094561|22119659	-5.33784	7.21165	1.60203	0.205629	0.401531	PRKCB,
6:67465316|67466082	-5.33784	7.21165	1.60203	0.205629	0.401531	DNAJC11,
8:74002087|74002241	-5.33784	7.21165	1.60203	0.205629	0.401531	n/a
9:122396669|122397251	-5.33784	7.21165	1.60203	0.205629	0.401531	XPR1,
14:40712179|40715025	5.33134	7.19343	1.76573	0.183924	0.401531	SPPL3,
11:18355785|18379057	5.31898	7.18994	1.76049	0.184576	0.401531	CAB39L,
16:26522986|26589063	5.31898	7.18994	1.76049	0.184576	0.401531	OXCT1,
1:146174106|146194348	5.31898	7.18994	1.76049	0.184576	0.401531	ATP9B,
1:228169283|228187013	5.31898	7.18994	1.76049	0.184576	0.401531	OSTF1,
5:33533423|33545826	5.31898	7.18994	1.76049	0.184576	0.401531	CPSF6,
6:163315608|163333468	5.31898	7.18994	1.76049	0.184576	0.401531	SPATA6,
6:169018075|169073044	5.31898	7.18994	1.76049	0.184576	0.401531	FOXJ3,
2:96155707|96165180	-5.31529	7.19702	1.58699	0.207769	0.401531	MEF2C,
13:147798573|147807973	5.30865	7.1809	1.75102	0.185762	0.401531	PHLDB2,
12:45147570|45150757	5.30357	7.17823	1.74783	0.186162	0.401531	PHF12,
14:120987021|120989214	5.30357	7.17823	1.74783	0.186162	0.401531	SMC3,
14:129647376|129655287	5.30357	7.17823	1.74783	0.186162	0.401531	INPP5F,
14:29369117|29374960	5.30357	7.17823	1.74783	0.186162	0.401531	DDX55,
15:20131394|20131597	5.30357	7.17823	1.74783	0.186162	0.401531	ACTR3,
16:18238900|18322933	5.30357	7.17823	1.74783	0.186162	0.401531	PDZD2,
18:11636575|11642613	5.30357	7.17823	1.74783	0.186162	0.401531	CREB3L2,
18:17575078|17602828	5.30357	7.17823	1.74783	0.186162	0.401531	MKLN1,
1:202188216|202228210	5.30357	7.17823	1.74783	0.186162	0.401531	FOCAD,
2:140399852|140404170	5.30357	7.17823	1.74783	0.186162	0.401531	KDM3B,REEP2,
2:33698773|33719120	5.30357	7.17823	1.74783	0.186162	0.401531	ANO3,
2:83899649|83904383	5.30357	7.17823	1.74783	0.186162	0.401531	FAM169A,
3:126966435|127027982	5.30357	7.17823	1.74783	0.186162	0.401531	ASAP2,
5:45316151|45403216	5.30357	7.17823	1.74783	0.186162	0.401531	CCDC91,
5:77246547|77274523	5.30357	7.17823	1.74783	0.186162	0.401531	n/a
6:52996443|53000015	5.30357	7.17823	1.74783	0.186162	0.401531	SAE1,
7:94553559|94558109	5.30357	7.17823	1.74783	0.186162	0.401531	PCNX1,
8:30926749|30953839	5.30357	7.17823	1.74783	0.186162	0.401531	UBE2K,
8:82913302|82927163	5.30357	7.17823	1.74783	0.186162	0.401531	SMAD1,
8:85357610|85373121	5.30357	7.17823	1.74783	0.186162	0.401531	INPP4B,
9:125922617|125957407	5.30357	7.17823	1.74783	0.186162	0.401531	EDEM3,
X:13188717|13200101	5.30357	7.17823	1.74783	0.186162	0.401531	SYAP1,
X:42106028|42106231	5.30357	7.17823	1.74783	0.186162	0.401531	TIMP1,
13:134457403|134471156	5.30229	7.17913	1.74834	0.186098	0.401531	LRCH3,
2:26496798|26505121	-5.29708	7.18696	1.57614	0.20933	0.401531	CAT,
13:146421223|146428798	-5.28322	7.17861	1.56737	0.210602	0.401531	SPICE1,
13:200015260|200023406	-5.28322	7.17861	1.56737	0.210602	0.401531	MORC3,
13:34119941|34121360	-5.28322	7.17861	1.56737	0.210602	0.401531	n/a,n/a,
13:60120233|60161688	-5.28322	7.17861	1.56737	0.210602	0.401531	n/a
14:20281913|20298983	-5.28322	7.17861	1.56737	0.210602	0.401531	NEK1,
14:95920686|95997818	-5.28322	7.17861	1.56737	0.210602	0.401531	n/a
17:61482067|61497286	-5.28322	7.17861	1.56737	0.210602	0.401531	n/a,
2:101465044|101602232	-5.28322	7.17861	1.56737	0.210602	0.401531	MCTP1,
3:7073431|7084030	-5.28322	7.17861	1.56737	0.210602	0.401531	n/a,
4:14683288|14685886	-5.28322	7.17861	1.56737	0.210602	0.401531	SQLE,
5:73473989|73481454	-5.28322	7.17861	1.56737	0.210602	0.401531	YAF2,
6:135291965|135296176	-5.28322	7.17861	1.56737	0.210602	0.401531	FUBP1,
8:3976443|4001482	-5.28322	7.17861	1.56737	0.210602	0.401531	n/a
8:84188605|84189357	-5.28322	7.17861	1.56737	0.210602	0.401531	n/a,
1:37122169|37182851	-5.2815	7.17916	1.56746	0.210589	0.401531	NCOA7,
13:192380631|192388178	-5.28005	7.17687	1.56549	0.210875	0.401531	USP16,
8:42107330|42183704	-5.27608	7.17471	1.56315	0.211217	0.401531	n/a
14:28362156|28384947	-5.27529	7.17427	1.56268	0.211286	0.401531	SCARB1,
1:271368900|271384260	-5.2737	7.17341	1.56174	0.211423	0.401531	PRRC2B,
13:99987011|100035111	-5.27051	7.17167	1.55986	0.211698	0.401531	IFT80,
15:128756755|128758011	-5.27051	7.17167	1.55986	0.211698	0.401531	n/a,
15:54027500|54037592	-5.27051	7.17167	1.55986	0.211698	0.401531	WRN,
17:46213341|46218205	-5.27051	7.17167	1.55986	0.211698	0.401531	IFT52,
2:27910180|27915494	-5.27051	7.17167	1.55986	0.211698	0.401531	TCP11L1,
2:80965492|80992288	-5.27051	7.17167	1.55986	0.211698	0.401531	UIMC1,HK3,
2:84604616|84614212	-5.27051	7.17167	1.55986	0.211698	0.401531	POLK,
3:102251070|102298741	-5.27051	7.17167	1.55986	0.211698	0.401531	RMDN2,
3:40954688|40955809	-5.27051	7.17167	1.55986	0.211698	0.401531	n/a
3:78013714|78014790	-5.27051	7.17167	1.55986	0.211698	0.401531	UGP2,
4:90235723|90260459	-5.27051	7.17167	1.55986	0.211698	0.401531	n/a,
6:106936502|106954430	-5.27051	7.17167	1.55986	0.211698	0.401531	MIB1,
7:31449091|31484240	-5.27051	7.17167	1.55986	0.211698	0.401531	FKBP5,
9:10684937|10702352	-5.27051	7.17167	1.55986	0.211698	0.401531	EMSY,
3:95104014|95109324	-5.26663	7.17105	1.55867	0.211872	0.401531	SRBD1,
10:57167881|57236044	-5.26576	7.17133	1.55873	0.211864	0.401531	PARD3,
12:60348042|60361193	-5.26576	7.17133	1.55873	0.211864	0.401531	SLC5A10,
1:77318498|77394243	-5.26576	7.17133	1.55873	0.211864	0.401531	REV3L,
5:68351140|68380700	-5.26576	7.17133	1.55873	0.211864	0.401531	ERC1,
6:98733976|98761176	-5.26576	7.17133	1.55873	0.211864	0.401531	ANKRD12,
7:117728052|117728559	-5.26576	7.17133	1.55873	0.211864	0.401531	n/a,
9:104960017|104965029	-5.26576	7.17133	1.55873	0.211864	0.401531	KMT2E,
10:25760691|25779015	5.26176	7.1554	1.7209	0.18959	0.401531	SLC35D2,
1:206068176|206114157	-5.2516	7.16289	1.54983	0.213173	0.401531	BNC2,
6:170065057|170143503	5.23774	7.14249	1.70559	0.191572	0.401531	SCMH1,
11:12858353|12862293	-5.22282	7.14583	1.53181	0.215853	0.401531	SUPT20H,
10:54323705|54323843	5.22002	7.13121	1.69279	0.193247	0.401531	PLXDC2,
12:12704689|12757927	5.22002	7.13121	1.69279	0.193247	0.401531	CEP112,
12:59273100|59342844	5.22002	7.13121	1.69279	0.193247	0.401531	n/a
13:132971833|132975398	5.22002	7.13121	1.69279	0.193247	0.401531	DLG1,
13:30487786|30524999	5.22002	7.13121	1.69279	0.193247	0.401531	SMARCC1,
14:114025269|114031020	5.22002	7.13121	1.69279	0.193247	0.401531	CNNM2,
14:8269378|8284187	5.22002	7.13121	1.69279	0.193247	0.401531	n/a
15:47017102|47025492	5.22002	7.13121	1.69279	0.193247	0.401531	FAM149A,
15:95981215|96007318	5.22002	7.13121	1.69279	0.193247	0.401531	MYO1B,
16:36278273|36281783	5.22002	7.13121	1.69279	0.193247	0.401531	GPBP1,
1:169462444|169482865	5.22002	7.13121	1.69279	0.193247	0.401531	MYO9A,
1:187235545|187248174	5.22002	7.13121	1.69279	0.193247	0.401531	C14orf37,
2:136907206|136920524	5.22002	7.13121	1.69279	0.193247	0.401531	SEC24A,
2:137591763|137592492	5.22002	7.13121	1.69279	0.193247	0.401531	H2AFY,
3:38275930|38288061	5.22002	7.13121	1.69279	0.193247	0.401531	ADCY9,
3:9480902|9540038	5.22002	7.13121	1.69279	0.193247	0.401531	CUX1,
4:31964422|31996226	5.22002	7.13121	1.69279	0.193247	0.401531	ZFPM2,
5:7813518|7853188	5.22002	7.13121	1.69279	0.193247	0.401531	MKL1,
6:87615275|87617719	5.22002	7.13121	1.69279	0.193247	0.401531	PUM1,
6:95171603|95182054	5.22002	7.13121	1.69279	0.193247	0.401531	MACF1,
7:37732753|37741608	5.22002	7.13121	1.69279	0.193247	0.401531	UBR2,
8:132071248|132074946	5.22002	7.13121	1.69279	0.193247	0.401531	PTPN13,
8:16690863|16755944	5.22002	7.13121	1.69279	0.193247	0.401531	ADGRA3,
9:52743673|52750537	5.22002	7.13121	1.69279	0.193247	0.401531	STT3A,
6:54231231|54231383	-5.21704	7.14273	1.52844	0.216359	0.401531	FTL,
13:1529653|1540269	-5.20733	7.13752	1.52276	0.217214	0.401531	ATP2C1,
11:21791604|21805764	5.20661	7.12777	1.68741	0.193956	0.401531	COG3,
12:54477951|54492240	5.20661	7.12777	1.68741	0.193956	0.401531	STX8,
13:206595223|206612556	5.20661	7.12777	1.68741	0.193956	0.401531	n/a,
13:75307918|75336899	5.20661	7.12777	1.68741	0.193956	0.401531	RYK,
14:30413534|30426341	5.20661	7.12777	1.68741	0.193956	0.401531	CLIP1,
14:32680443|32710060	5.20661	7.12777	1.68741	0.193956	0.401531	ATXN2,
15:38033963|38064309	5.20661	7.12777	1.68741	0.193956	0.401531	n/a,
16:44600047|44603104	5.20661	7.12777	1.68741	0.193956	0.401531	SREK1,
17:11903520|11905517	5.20661	7.12777	1.68741	0.193956	0.401531	n/a,
1:641934|643477	5.20661	7.12777	1.68741	0.193956	0.401531	WDR27,
2:44447664|44480422	5.20661	7.12777	1.68741	0.193956	0.401531	PDE3B,
2:70815798|70817535	5.20661	7.12777	1.68741	0.193956	0.401531	HNRNPM,
2:88043811|88057945	5.20661	7.12777	1.68741	0.193956	0.401531	JMY,
3:26074279|26084275	5.20661	7.12777	1.68741	0.193956	0.401531	C16orf62,
4:124894039|124943084	5.20661	7.12777	1.68741	0.193956	0.401531	n/a,
4:129476422|129476577	5.20661	7.12777	1.68741	0.193956	0.401531	ODF2L,
5:70930872|70964317	5.20661	7.12777	1.68741	0.193956	0.401531	KIF21A,
7:28649149|28655668	5.20661	7.12777	1.68741	0.193956	0.401531	RAB23,
9:46038901|46044924	5.20661	7.12777	1.68741	0.193956	0.401531	DDX6,
11:9132180|9149581	-5.19255	7.12884	1.51356	0.218609	0.401531	PDS5B,
13:120745752|120779879	-5.19255	7.12884	1.51356	0.218609	0.401531	n/a,
13:17582876|17602712	-5.19255	7.12884	1.51356	0.218609	0.401531	STT3B,
13:69651255|69668224	-5.19255	7.12884	1.51356	0.218609	0.401531	FGD5,
14:103602913|103610402	-5.19255	7.12884	1.51356	0.218609	0.401531	BTAF1,
15:45021868|45026211	-5.19255	7.12884	1.51356	0.218609	0.401531	TRAPPC11,
16:51178126|51183322	-5.19255	7.12884	1.51356	0.218609	0.401531	CREBRF,
1:14817548|14851934	-5.19255	7.12884	1.51356	0.218609	0.401531	n/a
2:26496798|26510836	-5.19255	7.12884	1.51356	0.218609	0.401531	CAT,
5:56640129|56664010	-5.19255	7.12884	1.51356	0.218609	0.401531	DERA,
7:116399251|116408577	-5.19255	7.12884	1.51356	0.218609	0.401531	DICER1,
8:133019354|133161013	-5.19255	7.12884	1.51356	0.218609	0.401531	ARHGAP24,
9:117984192|117987222	-5.19255	7.12884	1.51356	0.218609	0.401531	RFWD2,
9:36698685|36715744	-5.19255	7.12884	1.51356	0.218609	0.401531	ATM,
14:10529939|10531160	-5.19166	7.12917	1.51365	0.218596	0.401531	DPYSL2,
10:24776756|24779098	-5.18989	7.12983	1.51382	0.218569	0.401531	KDM5B,
11:21327949|21337189	-5.18989	7.12983	1.51382	0.218569	0.401531	ZC3H13,
12:16829137|16839401	-5.18989	7.12983	1.51382	0.218569	0.401531	CDC27,
15:3913056|3943647	-5.18989	7.12983	1.51382	0.218569	0.401531	n/a
1:14186645|14188834	-5.18989	7.12983	1.51382	0.218569	0.401531	n/a,
3:59423230|59425872	-5.18989	7.12983	1.51382	0.218569	0.401531	n/a
5:13841609|13864346	-5.18989	7.12983	1.51382	0.218569	0.401531	POLR3B,
7:85990604|86001623	-5.18989	7.12983	1.51382	0.218569	0.401531	CHD2,
9:72005482|72014352	-5.18989	7.12983	1.51382	0.218569	0.401531	AKAP9,
18:54393586|54397331	5.18849	7.11637	1.67442	0.195681	0.401531	CDK13,
13:122190540|122192108	-5.18579	7.12526	1.50964	0.219206	0.401531	PSMD2,
14:132485606|132488764	-5.18495	7.12481	1.50915	0.219281	0.401531	n/a,
8:70193530|70206292	-5.18495	7.12481	1.50915	0.219281	0.401531	MTHFD2L,
5:21239122|21246187	-5.18321	7.1247	1.50875	0.219342	0.401531	SARNP,
13:189317682|189318261	-5.18241	7.12346	1.50768	0.219506	0.401531	GABPA,
8:80870172|80876761	-5.18156	7.12301	1.50719	0.219581	0.401531	ARHGAP10,
13:30431233|30458124	-5.17986	7.12211	1.50621	0.219731	0.401531	SMARCC1,
13:46152753|46171710	-5.17986	7.12211	1.50621	0.219731	0.401531	ADAMTS9,
13:61683801|61687986	-5.17986	7.12211	1.50621	0.219731	0.401531	ARL8B,
13:7052821|7073598	-5.17986	7.12211	1.50621	0.219731	0.401531	KAT2B,
14:135056442|135061942	-5.17986	7.12211	1.50621	0.219731	0.401531	EDRF1,
14:65501216|65572690	-5.17986	7.12211	1.50621	0.219731	0.401531	ARID5B,
14:87854602|87862622	-5.17986	7.12211	1.50621	0.219731	0.401531	BMPR1A,
15:135591847|135592007	-5.17986	7.12211	1.50621	0.219731	0.401531	n/a,
18:25673846|25679887	-5.17986	7.12211	1.50621	0.219731	0.401531	CPED1,
1:82966705|82983235	-5.17986	7.12211	1.50621	0.219731	0.401531	ME1,
2:66483751|66485844	-5.17986	7.12211	1.50621	0.219731	0.401531	n/a,
3:40446251|40457300	-5.17986	7.12211	1.50621	0.219731	0.401531	n/a,
3:85676291|85679444	-5.17986	7.12211	1.50621	0.219731	0.401531	PPP4R3B,
4:125741714|125854840	-5.17986	7.12211	1.50621	0.219731	0.401531	ZNF644,
5:21912524|21915147	-5.17986	7.12211	1.50621	0.219731	0.401531	RBMS2,
5:22008780|22009746	-5.17986	7.12211	1.50621	0.219731	0.401531	PTGES3,
6:83415139|83434927	-5.17986	7.12211	1.50621	0.219731	0.401531	n/a
7:76112862|76116644	-5.17986	7.12211	1.50621	0.219731	0.401531	PRMT5,
8:124560982|124594106	-5.17986	7.12211	1.50621	0.219731	0.401531	BMPR1B,
9:93439148|93452747	-5.17986	7.12211	1.50621	0.219731	0.401531	DMTF1,
X:44302145|44315285	-5.17986	7.12211	1.50621	0.219731	0.401531	n/a
2:114706886|114772430	-5.17583	7.12077	1.50446	0.219998	0.401531	MAN2A1,
4:38060333|38086563	-5.17494	7.12111	1.50456	0.219983	0.401531	STK3,
13:138771379|138781575	5.16967	7.10471	1.66177	0.197378	0.401531	n/a
13:22362774|22374695	5.16967	7.10471	1.66177	0.197378	0.401531	ITGA9,
16:73138168|73153581	5.16967	7.10471	1.66177	0.197378	0.401531	n/a,
18:40490565|40517359	5.16967	7.10471	1.66177	0.197378	0.401531	FKBP9,
1:107830884|107831108	5.16967	7.10471	1.66177	0.197378	0.401531	CSNK1G1,
1:242242621|242295584	5.16967	7.10471	1.66177	0.197378	0.401531	MSANTD3-TMEFF1,
3:113142605|113148454	5.16967	7.10471	1.66177	0.197378	0.401531	n/a,
4:51551734|51567237	5.16967	7.10471	1.66177	0.197378	0.401531	LRRCC1,
5:101568269|101579825	5.16967	7.10471	1.66177	0.197378	0.401531	PPP1R12A,
5:7338822|7345954	5.16967	7.10471	1.66177	0.197378	0.401531	EP300,
6:17706791|17712959	5.16967	7.10471	1.66177	0.197378	0.401531	SNTB2,
6:70428067|70430862	5.16967	7.10471	1.66177	0.197378	0.401531	UBE4B,
7:29278217|29279660	5.16967	7.10471	1.66177	0.197378	0.401531	DST,
9:34461542|34466436	5.16967	7.10471	1.66177	0.197378	0.401531	PDGFD,
9:70685855|70876542	5.16967	7.10471	1.66177	0.197378	0.401531	CDK14,
X:92613898|92623219	5.16324	7.10314	1.65945	0.197691	0.401531	AMOT,
10:734757|748642	-5.14274	7.1042	1.48667	0.222746	0.401531	UCHL5,
1:54082885|54090331	5.12704	7.08442	1.6392	0.200448	0.401531	n/a,
10:50709414|50757421	-5.11071	7.08671	1.46957	0.225426	0.401531	KIAA1217,
14:31987899|32000639	-5.11071	7.08671	1.46957	0.225426	0.401531	TCTN1,
13:121571994|121596427	-5.10981	7.08709	1.46966	0.225412	0.401531	KLHL24,
13:23774623|23781254	-5.10981	7.08709	1.46966	0.225412	0.401531	WDR48,
14:105160374|105167488	-5.10981	7.08709	1.46966	0.225412	0.401531	FRA10AC1,
14:35715229|35718391	-5.10981	7.08709	1.46966	0.225412	0.401531	C12orf49,
15:65618636|65630233	-5.10981	7.08709	1.46966	0.225412	0.401531	PKP4,
15:71363762|71365128	-5.10981	7.08709	1.46966	0.225412	0.401531	COBLL1,
1:121172071|121182126	-5.10981	7.08709	1.46966	0.225412	0.401531	TRPM7,
1:16406041|16420284	-5.10981	7.08709	1.46966	0.225412	0.401531	PPIL4,
1:175311364|175311969	-5.10981	7.08709	1.46966	0.225412	0.401531	PRPF39,
1:184920695|184940806	-5.10981	7.08709	1.46966	0.225412	0.401531	KTN1,
2:114338109|114358238	-5.10981	7.08709	1.46966	0.225412	0.401531	PJA2,
3:41140584|41142204	-5.10981	7.08709	1.46966	0.225412	0.401531	RAB40C,
3:69382891|69390965	-5.10981	7.08709	1.46966	0.225412	0.401531	ALMS1,
4:3108315|3131676	-5.10981	7.08709	1.46966	0.225412	0.401531	TRAPPC9,
4:71969085|72000647	-5.10981	7.08709	1.46966	0.225412	0.401531	ASPH,
7:9993920|10010669	-5.10981	7.08709	1.46966	0.225412	0.401531	RANBP9,
8:40198261|40223644	-5.10981	7.08709	1.46966	0.225412	0.401531	n/a,
8:84192846|84193310	-5.10981	7.08709	1.46966	0.225412	0.401531	n/a,
X:16491482|16513238	-5.10981	7.08709	1.46966	0.225412	0.401531	RPS6KA3,
13:124798432|124807586	-5.09579	7.07728	1.46079	0.226817	0.401531	ST6GAL1,
13:46159777|46164484	-5.09579	7.07728	1.46079	0.226817	0.401531	ADAMTS9,
13:69223492|69228869	-5.09579	7.07728	1.46079	0.226817	0.401531	TMCC1,
14:103786019|103796836	-5.09579	7.07728	1.46079	0.226817	0.401531	CPEB3,
14:40502326|40502723	-5.09579	7.07728	1.46079	0.226817	0.401531	RNF10,
14:60482991|60504383	-5.09579	7.07728	1.46079	0.226817	0.401531	RAB4A,
16:35999623|36001263	-5.09579	7.07728	1.46079	0.226817	0.401531	MIER3,
17:53012907|53022293	-5.09579	7.07728	1.46079	0.226817	0.401531	ATP9A,
1:182231886|182234106	-5.09579	7.07728	1.46079	0.226817	0.401531	GPR137C,
1:41095324|41104343	-5.09579	7.07728	1.46079	0.226817	0.401531	TBC1D32,
3:98056723|98064327	-5.09579	7.07728	1.46079	0.226817	0.401531	EML4,
5:13857975|13869978	-5.09579	7.07728	1.46079	0.226817	0.401531	POLR3B,
5:35632406|35639243	-5.09579	7.07728	1.46079	0.226817	0.401531	ZFC3H1,
5:45401089|45478228	-5.09579	7.07728	1.46079	0.226817	0.401531	CCDC91,
5:7344899|7348222	-5.09579	7.07728	1.46079	0.226817	0.401531	EP300,
6:109139462|109171834	-5.09579	7.07728	1.46079	0.226817	0.401531	OSBPL1A,
7:90821043|90848269	-5.09579	7.07728	1.46079	0.226817	0.401531	GPHN,
8:101898716|101912954	-5.09579	7.07728	1.46079	0.226817	0.401531	KIAA1109,
9:12903427|12918332	-5.09579	7.07728	1.46079	0.226817	0.401531	NARS2,
9:28120503|28122017	-5.09579	7.07728	1.46079	0.226817	0.401531	MAML2,
5:45263440|45273342	-5.09488	7.07768	1.46088	0.226802	0.401531	CCDC91,
6:74829110|74838414	-5.09218	7.07543	1.45894	0.227111	0.401531	RSC1A1,
14:121316588|121318744	5.09194	7.06444	1.61826	0.203347	0.401531	PDCD4,
14:121395348|121410754	5.09194	7.06444	1.61826	0.203347	0.401531	SHOC2,
11:3208399|3208876	-5.09038	7.0745	1.45802	0.227258	0.401531	MTMR6,
6:37201734|37204316	-5.08947	7.07404	1.45756	0.227332	0.401531	ITFG1,
12:44814894|44815535	-5.08676	7.07264	1.45617	0.227553	0.401531	PIGS,
8:55194966|55211996	5.0863	7.06164	1.6152	0.203775	0.401531	EXOC1,
10:63609227|63619944	5.08475	7.0628	1.61578	0.203694	0.401531	KIN,
11:47567123|47571287	5.08475	7.0628	1.61578	0.203694	0.401531	COMMD6,
15:132001973|132068151	5.08475	7.0628	1.61578	0.203694	0.401531	ARMC9,
16:71568833|71570705	5.08475	7.0628	1.61578	0.203694	0.401531	SLC36A1,
18:9065917|9079520	5.08475	7.0628	1.61578	0.203694	0.401531	BRAF,
1:13972476|13974349	5.08475	7.0628	1.61578	0.203694	0.401531	n/a,
1:1657903|1663793	5.08475	7.0628	1.61578	0.203694	0.401531	AFDN,
1:241979932|241993256	5.08475	7.0628	1.61578	0.203694	0.401531	INVS,
1:270096257|270131332	5.08475	7.0628	1.61578	0.203694	0.401531	FNBP1,
2:142266219|142267995	5.08475	7.0628	1.61578	0.203694	0.401531	ANKHD1,
4:18798633|18815854	5.08475	7.0628	1.61578	0.203694	0.401531	COL14A1,
5:100337600|100370383	5.08475	7.0628	1.61578	0.203694	0.401531	ACSS3,
5:47295380|47354166	5.08475	7.0628	1.61578	0.203694	0.401531	ITPR2,
5:51052255|51063019	5.08475	7.0628	1.61578	0.203694	0.401531	C2CD5,
6:120925079|120991871	5.08475	7.0628	1.61578	0.203694	0.401531	n/a,
6:129756751|129764385	5.08475	7.0628	1.61578	0.203694	0.401531	TTLL7,
6:3779782|3780810	5.08475	7.0628	1.61578	0.203694	0.401531	n/a
7:31677976|31685589	5.08475	7.0628	1.61578	0.203694	0.401531	SRPK1,
9:48622952|48624019	5.08475	7.0628	1.61578	0.203694	0.401531	SORL1,
10:54298482|54331737	-5.08313	7.07079	1.45432	0.227849	0.401531	PLXDC2,
11:25196980|25240454	-5.08313	7.07079	1.45432	0.227849	0.401531	VWA8,
13:122215304|122215968	-5.08313	7.07079	1.45432	0.227849	0.401531	EIF4G1,
13:146428655|146435567	-5.08313	7.07079	1.45432	0.227849	0.401531	SPICE1,
13:32548617|32563493	-5.08313	7.07079	1.45432	0.227849	0.401531	RBM6,
14:121310320|121316890	-5.08313	7.07079	1.45432	0.227849	0.401531	PDCD4,
14:74737838|74739864	-5.08313	7.07079	1.45432	0.227849	0.401531	PSAP,
18:17575078|17587965	-5.08313	7.07079	1.45432	0.227849	0.401531	MKLN1,
18:1875193|1899899	-5.08313	7.07079	1.45432	0.227849	0.401531	LMBR1,
1:8949349|8964165	-5.08313	7.07079	1.45432	0.227849	0.401531	SERAC1,
4:34242885|34249574	-5.08313	7.07079	1.45432	0.227849	0.401531	n/a
4:54948974|54956465	-5.08313	7.07079	1.45432	0.227849	0.401531	IMPA1,
9:104970469|104978823	-5.08313	7.07079	1.45432	0.227849	0.401531	KMT2E,
9:12140549|12166226	-5.08313	7.07079	1.45432	0.227849	0.401531	RSF1,
16:21519866|21540786	-5.07704	7.06938	1.45233	0.228167	0.401531	NADK2,
18:42554763|42590713	-5.07704	7.06938	1.45233	0.228167	0.401531	ZNRF2,
10:25600746|25622685	5.07221	7.05238	1.60589	0.205083	0.401531	HABP4,
10:63710293|63731758	5.07221	7.05238	1.60589	0.205083	0.401531	ITIH5,
10:67733779|67735465	5.07221	7.05238	1.60589	0.205083	0.401531	n/a
11:47577582|47578299	5.07221	7.05238	1.60589	0.205083	0.401531	COMMD6,
12:12736751|12757927	5.07221	7.05238	1.60589	0.205083	0.401531	CEP112,
12:12742934|12757927	5.07221	7.05238	1.60589	0.205083	0.401531	CEP112,
13:134998506|135050353	5.07221	7.05238	1.60589	0.205083	0.401531	ZNF148,
13:19227601|19251022	5.07221	7.05238	1.60589	0.205083	0.401531	UBP1,
13:200017893|200023406	5.07221	7.05238	1.60589	0.205083	0.401531	MORC3,
13:23319029|23322097	5.07221	7.05238	1.60589	0.205083	0.401531	EXOG,
13:38452833|38490204	5.07221	7.05238	1.60589	0.205083	0.401531	CCDC66,
13:50461899|50471621	5.07221	7.05238	1.60589	0.205083	0.401531	TMF1,
13:66228491|66231124	5.07221	7.05238	1.60589	0.205083	0.401531	EMC3,
14:135792312|135802615	5.07221	7.05238	1.60589	0.205083	0.401531	C10orf90,
14:61002771|61016166	5.07221	7.05238	1.60589	0.205083	0.401531	ZNF43,
14:79670171|79670345	5.07221	7.05238	1.60589	0.205083	0.401531	KCNMA1,
15:54467606|54497470	5.07221	7.05238	1.60589	0.205083	0.401531	GTF2E2,
15:77219097|77221563	5.07221	7.05238	1.60589	0.205083	0.401531	TLK1,
15:80409107|80415061	5.07221	7.05238	1.60589	0.205083	0.401531	SCRN3,
16:52115080|52115242	5.07221	7.05238	1.60589	0.205083	0.401531	STK10,
16:72985021|73057820	5.07221	7.05238	1.60589	0.205083	0.401531	n/a,
17:43769569|43777920	5.07221	7.05238	1.60589	0.205083	0.401531	TOP1,
1:100589850|100624993	5.07221	7.05238	1.60589	0.205083	0.401531	SMAD4,
1:132924804|132963031	5.07221	7.05238	1.60589	0.205083	0.401531	SPRED1,
1:15310676|15320349	5.07221	7.05238	1.60589	0.205083	0.401531	MTHFD1L,
1:175221564|175230407	5.07221	7.05238	1.60589	0.205083	0.401531	TOGARAM1,
2:28136624|28178760	5.07221	7.05238	1.60589	0.205083	0.401531	CCDC73,
2:30300719|30304214	5.07221	7.05238	1.60589	0.205083	0.401531	ARL14EP,
3:107449372|107459010	5.07221	7.05238	1.60589	0.205083	0.401531	SPAST,
3:96527643|96533576	5.07221	7.05238	1.60589	0.205083	0.401531	LRPPRC,
4:124925939|124932739	5.07221	7.05238	1.60589	0.205083	0.401531	n/a,
4:125271503|125286552	5.07221	7.05238	1.60589	0.205083	0.401531	TGFBR3,
4:30784480|30818482	5.07221	7.05238	1.60589	0.205083	0.401531	OXR1,
4:78124832|78139488	5.07221	7.05238	1.60589	0.205083	0.401531	PCMTD1,
4:99365132|99365394	5.07221	7.05238	1.60589	0.205083	0.401531	n/a,
5:39338805|39340906	5.07221	7.05238	1.60589	0.205083	0.401531	NAP1L1,
5:73589496|73642776	5.07221	7.05238	1.60589	0.205083	0.401531	PPHLN1,
6:168720994|168724527	5.07221	7.05238	1.60589	0.205083	0.401531	n/a,
6:44826906|44827555	5.07221	7.05238	1.60589	0.205083	0.401531	CD22,
7:103691093|103713558	5.07221	7.05238	1.60589	0.205083	0.401531	CEP128,
8:137747353|137799766	5.07221	7.05238	1.60589	0.205083	0.401531	ANTXR2,
8:137747353|137821570	5.07221	7.05238	1.60589	0.205083	0.401531	ANTXR2,
9:10643414|10668118	5.07221	7.05238	1.60589	0.205083	0.401531	EMSY,
9:10688009|10690581	5.07221	7.05238	1.60589	0.205083	0.401531	EMSY,
9:45877120|45890219	5.07221	7.05238	1.60589	0.205083	0.401531	ARCN1,
9:72153385|72179828	5.07221	7.05238	1.60589	0.205083	0.401531	KRIT1,
X:16263068|16268724	5.07221	7.05238	1.60589	0.205083	0.401531	BCLAF3,
X:28483294|28497046	5.07221	7.05238	1.60589	0.205083	0.401531	DMD,
17:31860362|31861680	-5.06173	7.05981	1.4434	0.229602	0.401531	MAVS,
16:20297186|20400068	-5.06082	7.06023	1.44351	0.229584	0.401531	n/a
16:35120233|35127635	-5.06082	7.06023	1.44351	0.229584	0.401531	IL6ST,
18:17554494|17587965	-5.06082	7.06023	1.44351	0.229584	0.401531	MKLN1,
15:66325873|66357727	5.03741	7.03694	1.58838	0.20757	0.401531	BAZ2B,
9:91944390|91961419	-5.02686	7.04215	1.42578	0.232466	0.401531	n/a,
10:48814823|48820979	-5.02502	7.04303	1.42604	0.232425	0.401531	YME1L1,
13:120745752|120765156	-5.02502	7.04303	1.42604	0.232425	0.401531	n/a,
13:122746508|122750151	-5.02502	7.04303	1.42604	0.232425	0.401531	VPS8,
13:142076567|142243402	-5.02502	7.04303	1.42604	0.232425	0.401531	n/a
13:46314093|46314694	-5.02502	7.04303	1.42604	0.232425	0.401531	n/a
17:26773532|26783795	-5.02502	7.04303	1.42604	0.232425	0.401531	SEC23B,
1:179931374|179936440	-5.02502	7.04303	1.42604	0.232425	0.401531	SOS2,
1:223722952|223723842	-5.02502	7.04303	1.42604	0.232425	0.401531	KLF9,
2:108272529|108277479	-5.02502	7.04303	1.42604	0.232425	0.401531	PAM,
3:10567741|10569354	-5.02502	7.04303	1.42604	0.232425	0.401531	HIP1,
3:107449372|107458485	-5.02502	7.04303	1.42604	0.232425	0.401531	SPAST,
3:110934987|111101440	-5.02502	7.04303	1.42604	0.232425	0.401531	BABAM2,
3:78952890|78958596	-5.02502	7.04303	1.42604	0.232425	0.401531	EHBP1,
3:98033105|98064327	-5.02502	7.04303	1.42604	0.232425	0.401531	EML4,
5:57980977|57981111	-5.02502	7.04303	1.42604	0.232425	0.401531	PLBD1,
6:159746181|159762137	-5.02502	7.04303	1.42604	0.232425	0.401531	ZCCHC11,
6:160696280|160703590	-5.02502	7.04303	1.42604	0.232425	0.401531	EPS15,
7:64792417|64801946	-5.02502	7.04303	1.42604	0.232425	0.401531	FAM177A1,
10:16560321|16585651	5.02207	7.02729	1.57857	0.208979	0.401531	AKT3,
12:60353452|60373400	5.02207	7.02729	1.57857	0.208979	0.401531	SLC5A10,
13:180606799|180641372	5.02207	7.02729	1.57857	0.208979	0.401531	USP25,
13:79490411|79496843	5.02207	7.02729	1.57857	0.208979	0.401531	PIK3CB,
13:94162898|94254704	5.02207	7.02729	1.57857	0.208979	0.401531	ARHGEF26,
14:114323609|114323885	5.02207	7.02729	1.57857	0.208979	0.401531	n/a,
17:29169602|29172437	5.02207	7.02729	1.57857	0.208979	0.401531	XRN2,
18:20476640|20594574	5.02207	7.02729	1.57857	0.208979	0.401531	SND1,
18:39027592|39039776	5.02207	7.02729	1.57857	0.208979	0.401531	NPSR1,
1:163492140|163503494	5.02207	7.02729	1.57857	0.208979	0.401531	DPP8,
1:230208936|230209156	5.02207	7.02729	1.57857	0.208979	0.401531	n/a,
2:103321602|103328744	5.02207	7.02729	1.57857	0.208979	0.401531	CAST,
2:84607838|84614212	5.02207	7.02729	1.57857	0.208979	0.401531	POLK,
5:22580095|22582673	5.02207	7.02729	1.57857	0.208979	0.401531	R3HDM2,
5:68118449|68119569	5.02207	7.02729	1.57857	0.208979	0.401531	WNK1,
6:165494369|165495078	5.02207	7.02729	1.57857	0.208979	0.401531	n/a
7:85990604|86032780	5.02207	7.02729	1.57857	0.208979	0.401531	CHD2,
8:87488517|87498301	5.02207	7.02729	1.57857	0.208979	0.401531	SETD7,
13:30522328|30547685	-5.00819	7.03369	1.41702	0.233907	0.401531	SMARCC1,
14:58280692|58291727	-5.00819	7.03369	1.41702	0.233907	0.401531	SIPA1L2,
18:39942835|39951092	-5.00819	7.03369	1.41702	0.233907	0.401531	n/a
10:14786194|14794270	-4.99208	7.0238	1.40777	0.235439	0.401531	CDC42BPA,
10:25606345|25629631	-4.99208	7.0238	1.40777	0.235439	0.401531	HABP4,
11:68173040|68181097	-4.99208	7.0238	1.40777	0.235439	0.401531	UBAC2,
13:100927562|100935178	-4.99208	7.0238	1.40777	0.235439	0.401531	NMD3,
13:133715518|133734468	-4.99208	7.0238	1.40777	0.235439	0.401531	UBXN7,
13:135308527|135308877	-4.99208	7.0238	1.40777	0.235439	0.401531	HEG1,
13:145903555|145924776	-4.99208	7.0238	1.40777	0.235439	0.401531	CCDC191,
13:165841504|165845973	-4.99208	7.0238	1.40777	0.235439	0.401531	ARL13B,
13:64023546|64024481	-4.99208	7.0238	1.40777	0.235439	0.401531	GRM7,
15:54610048|54650416	-4.99208	7.0238	1.40777	0.235439	0.401531	RBPMS,
17:28045027|28047838	-4.99208	7.0238	1.40777	0.235439	0.401531	n/a,
1:105987822|106000228	-4.99208	7.0238	1.40777	0.235439	0.401531	TXNL1,
1:107763496|107763896	-4.99208	7.0238	1.40777	0.235439	0.401531	CSNK1G1,
1:134409621|134431681	-4.99208	7.0238	1.40777	0.235439	0.401531	C15orf41,
1:164420445|164433489	-4.99208	7.0238	1.40777	0.235439	0.401531	MAP2K1,
1:253275155|253276349	-4.99208	7.0238	1.40777	0.235439	0.401531	KIAA1958,
2:108613708|108617312	-4.99208	7.0238	1.40777	0.235439	0.401531	PPIP5K2,
2:44943647|44945046	-4.99208	7.0238	1.40777	0.235439	0.401531	n/a,
2:88196738|88206327	-4.99208	7.0238	1.40777	0.235439	0.401531	HOMER1,
3:103139402|103165924	-4.99208	7.0238	1.40777	0.235439	0.401531	HEATR5B,
3:32569999|32577584	-4.99208	7.0238	1.40777	0.235439	0.401531	ATF7IP2,
4:85892566|85922913	-4.99208	7.0238	1.40777	0.235439	0.401531	PBX1,
4:98757900|98759638	-4.99208	7.0238	1.40777	0.235439	0.401531	PRPF3,
6:159254438|159295744	-4.99208	7.0238	1.40777	0.235439	0.401531	SCP2,
7:51746406|51798842	-4.99208	7.0238	1.40777	0.235439	0.401531	HDGFL3,
8:70204527|70224123	-4.99208	7.0238	1.40777	0.235439	0.401531	MTHFD2L,
X:125315485|125320364	-4.99208	7.0238	1.40777	0.235439	0.401531	F8,
15:100164717|100170857	-4.99114	7.02427	1.40792	0.235415	0.401531	HECW2,
6:145833533|145850877	-4.99114	7.02427	1.40792	0.235415	0.401531	SGIP1,
10:63609227|63610432	-4.9882	7.02188	1.40585	0.235759	0.401531	KIN,
4:50433434|50447885	-4.9882	7.02188	1.40585	0.235759	0.401531	WWP1,
11:77514922|77517517	-4.98723	7.0214	1.40537	0.235839	0.401531	ARHGEF7,
2:6756446|6756591	-4.98626	7.02092	1.40488	0.235919	0.401531	n/a
9:19852498|19880518	-4.98626	7.02092	1.40488	0.235919	0.401531	PICALM,
6:95260504|95268523	-4.98529	7.02044	1.4044	0.236	0.401531	MACF1,
10:19806730|19812293	-4.97945	7.01755	1.40151	0.236483	0.401531	CAPN2,
11:4639811|4652306	-4.97945	7.01755	1.40151	0.236483	0.401531	USP12,
11:52237440|52260785	-4.97945	7.01755	1.40151	0.236483	0.401531	n/a
13:122190540|122191051	-4.97945	7.01755	1.40151	0.236483	0.401531	PSMD2,
13:19227601|19231341	-4.97945	7.01755	1.40151	0.236483	0.401531	UBP1,
13:77380639|77431049	-4.97945	7.01755	1.40151	0.236483	0.401531	STAG1,
13:79309593|79342130	-4.97945	7.01755	1.40151	0.236483	0.401531	n/a,
13:90092395|90137838	-4.97945	7.01755	1.40151	0.236483	0.401531	RNF13,
14:112514635|112570758	-4.97945	7.01755	1.40151	0.236483	0.401531	BTRC,
14:39253307|39261600	-4.97945	7.01755	1.40151	0.236483	0.401531	PTPN11,
14:40098524|40101523	-4.97945	7.01755	1.40151	0.236483	0.401531	BICDL1,
14:77415234|77419754	-4.97945	7.01755	1.40151	0.236483	0.401531	KAT6B,
15:4136904|4155212	-4.97945	7.01755	1.40151	0.236483	0.401531	ORC4,
15:73866455|73968891	-4.97945	7.01755	1.40151	0.236483	0.401531	n/a
16:22429957|22437155	-4.97945	7.01755	1.40151	0.236483	0.401531	C5orf42,
17:63037555|63038892	-4.97945	7.01755	1.40151	0.236483	0.401531	PCMTD2,
1:115527677|115585772	-4.97945	7.01755	1.40151	0.236483	0.401531	TEX9,
1:169540497|169559446	-4.97945	7.01755	1.40151	0.236483	0.401531	MYO9A,
1:52123108|52152735	-4.97945	7.01755	1.40151	0.236483	0.401531	RIMS1,
2:142406868|142407330	-4.97945	7.01755	1.40151	0.236483	0.401531	HARS2,
2:69564515|69565336	-4.97945	7.01755	1.40151	0.236483	0.401531	DNM2,
2:84647654|84655893	-4.97945	7.01755	1.40151	0.236483	0.401531	ANKDD1B,
3:69221305|69225802	-4.97945	7.01755	1.40151	0.236483	0.401531	DUSP11,
3:69288806|69317475	-4.97945	7.01755	1.40151	0.236483	0.401531	ALMS1,
4:29014534|29047618	-4.97945	7.01755	1.40151	0.236483	0.401531	n/a
5:16483985|16512911	-4.97945	7.01755	1.40151	0.236483	0.401531	DIP2B,
6:101570971|101577333	-4.97945	7.01755	1.40151	0.236483	0.401531	EPB41L3,
7:29238238|29247443	-4.97945	7.01755	1.40151	0.236483	0.401531	DST,
7:63270975|63297711	-4.97945	7.01755	1.40151	0.236483	0.401531	SLC25A21,
8:125111076|125112759	-4.97945	7.01755	1.40151	0.236483	0.401531	PDLIM5,
9:117984192|118028344	-4.97945	7.01755	1.40151	0.236483	0.401531	RFWD2,
15:109428070|109441836	-4.97295	7.01525	1.39889	0.236922	0.401531	NDUFS1,
4:90161231|90175000	-4.97295	7.01525	1.39889	0.236922	0.401531	COPA,
13:131641552|131642810	4.95938	6.99632	1.54477	0.213922	0.401531	LSG1,
12:60370050|60376568	4.95163	6.99478	1.54229	0.21429	0.401531	SLC5A10,
13:200015266|200023406	4.95163	6.99478	1.54229	0.21429	0.401531	MORC3,
14:111326577|111340111	4.95163	6.99478	1.54229	0.21429	0.401531	CHUK,
15:80528304|80529078	4.95163	6.99478	1.54229	0.21429	0.401531	WIPF1,
17:29125250|29139821	4.95163	6.99478	1.54229	0.21429	0.401531	XRN2,
18:2595054|2602700	4.95163	6.99478	1.54229	0.21429	0.401531	RBM33,
1:128552511|128606080	4.95163	6.99478	1.54229	0.21429	0.401531	TTBK2,
1:202207302|202228210	4.95163	6.99478	1.54229	0.21429	0.401531	FOCAD,
1:230431570|230484701	4.95163	6.99478	1.54229	0.21429	0.401531	GNA14,
2:94977092|94982727	4.95163	6.99478	1.54229	0.21429	0.401531	RASA1,
3:121891811|121922801	4.95163	6.99478	1.54229	0.21429	0.401531	NBAS,
4:92429287|92433341	4.95163	6.99478	1.54229	0.21429	0.401531	FCRL1,
5:68113602|68117707	4.95163	6.99478	1.54229	0.21429	0.401531	WNK1,
6:72497466|72510188	4.95163	6.99478	1.54229	0.21429	0.401531	VPS13D,
7:34069426|34089247	4.95163	6.99478	1.54229	0.21429	0.401531	n/a
8:82957079|82967294	4.95163	6.99478	1.54229	0.21429	0.401531	SMAD1,
10:48531023|48532296	-4.93493	6.99756	1.3808	0.239976	0.401531	OPTN,
11:1355228|1371291	-4.93493	6.99756	1.3808	0.239976	0.401531	ZDHHC20,
14:135417360|135449718	-4.93493	6.99756	1.3808	0.239976	0.401531	ADAM12,
15:45013458|45018907	-4.93493	6.99756	1.3808	0.239976	0.401531	TRAPPC11,
16:44985262|45156458	-4.93493	6.99756	1.3808	0.239976	0.401531	MAST4,
1:121217326|121235683	-4.93493	6.99756	1.3808	0.239976	0.401531	TRPM7,
1:136003633|136010863	-4.93493	6.99756	1.3808	0.239976	0.401531	n/a,
1:50838737|50870956	-4.93493	6.99756	1.3808	0.239976	0.401531	SMAP1,
2:129675013|129681112	-4.93493	6.99756	1.3808	0.239976	0.401531	ALDH7A1,
3:107146965|107147569	-4.93493	6.99756	1.3808	0.239976	0.401531	BIRC6,
3:107455782|107462374	-4.93493	6.99756	1.3808	0.239976	0.401531	SPAST,
3:16038897|16078662	-4.93493	6.99756	1.3808	0.239976	0.401531	n/a,
3:69377498|69390965	-4.93493	6.99756	1.3808	0.239976	0.401531	ALMS1,
3:77360559|77371938	-4.93493	6.99756	1.3808	0.239976	0.401531	AFTPH,
4:123682269|123686387	-4.93493	6.99756	1.3808	0.239976	0.401531	FNBP1L,
6:135480352|135493279	-4.93493	6.99756	1.3808	0.239976	0.401531	MIGA1,
7:42294836|42302919	-4.93493	6.99756	1.3808	0.239976	0.401531	n/a,
7:97916980|97923960	-4.93493	6.99756	1.3808	0.239976	0.401531	AREL1,
9:103337830|103341373	-4.93493	6.99756	1.3808	0.239976	0.401531	DNAJC2,
AEMK02000452.1:3325019|3335057	-4.93493	6.99756	1.3808	0.239976	0.401531	BRF1,
16:26624131|26646919	-4.91791	6.98736	1.37122	0.241614	0.401531	OXCT1,
13:108816286|108820326	-4.91697	6.98788	1.3714	0.241583	0.401531	PHC3,
14:135395180|135410483	-4.91697	6.98788	1.3714	0.241583	0.401531	ADAM12,
X:50389422|50425041	-4.91289	6.98591	1.36942	0.241923	0.401531	n/a
10:42063516|42185876	4.90752	6.96905	1.51858	0.217846	0.401531	n/a
10:5761746|5812467	4.90752	6.96905	1.51858	0.217846	0.401531	KCTD3,
10:60258613|60355127	4.90752	6.96905	1.51858	0.217846	0.401531	USP6NL,
10:68512778|68518239	4.90752	6.96905	1.51858	0.217846	0.401531	WDR37,
11:5524053|5588249	4.90752	6.96905	1.51858	0.217846	0.401531	PAN3,
12:51619119|51636844	4.90752	6.96905	1.51858	0.217846	0.401531	RABEP1,
12:59273100|59322587	4.90752	6.96905	1.51858	0.217846	0.401531	n/a
13:108671003|108683011	4.90752	6.96905	1.51858	0.217846	0.401531	SEC62,
13:110913572|110916337	4.90752	6.96905	1.51858	0.217846	0.401531	FNDC3B,
13:1749896|1775686	4.90752	6.96905	1.51858	0.217846	0.401531	PIK3R4,
13:177901517|177901843	4.90752	6.96905	1.51858	0.217846	0.401531	n/a,
13:65823806|65830407	4.90752	6.96905	1.51858	0.217846	0.401531	SETD5,
14:131523392|131569467	4.90752	6.96905	1.51858	0.217846	0.401531	ATE1,
14:54551239|54551381	4.90752	6.96905	1.51858	0.217846	0.401531	MTR,
14:74737574|74738235	4.90752	6.96905	1.51858	0.217846	0.401531	PSAP,
14:90472132|90474888	4.90752	6.96905	1.51858	0.217846	0.401531	PARG,
15:105260865|105266463	4.90752	6.96905	1.51858	0.217846	0.401531	TMEM237,
15:138613005|138614428	4.90752	6.96905	1.51858	0.217846	0.401531	HDAC4,
16:36266989|36285749	4.90752	6.96905	1.51858	0.217846	0.401531	GPBP1,
18:17523807|17587965	4.90752	6.96905	1.51858	0.217846	0.401531	MKLN1,
18:31065678|31065950	4.90752	6.96905	1.51858	0.217846	0.401531	MDFIC,
1:130672232|130686521	4.90752	6.96905	1.51858	0.217846	0.401531	n/a,
1:159341717|159350894	4.90752	6.96905	1.51858	0.217846	0.401531	PIGN,
1:16172775|16178803	4.90752	6.96905	1.51858	0.217846	0.401531	LRP11,
1:163189295|163189984	4.90752	6.96905	1.51858	0.217846	0.401531	CLPX,
1:187315688|187323793	4.90752	6.96905	1.51858	0.217846	0.401531	ACTR10,
1:41144282|41180922	4.90752	6.96905	1.51858	0.217846	0.401531	TBC1D32,
1:43407280|43441648	4.90752	6.96905	1.51858	0.217846	0.401531	CEP85L,
1:75718076|75731720	4.90752	6.96905	1.51858	0.217846	0.401531	FIG4,
2:118058168|118060611	4.90752	6.96905	1.51858	0.217846	0.401531	YTHDC2,
2:18499951|18560324	4.90752	6.96905	1.51858	0.217846	0.401531	HSD17B12,
2:4412502|4422440	4.90752	6.96905	1.51858	0.217846	0.401531	PPP6R3,
3:107180688|107191608	4.90752	6.96905	1.51858	0.217846	0.401531	BIRC6,
3:7553137|7561037	4.90752	6.96905	1.51858	0.217846	0.401531	RRN3,
3:80290983|80295248	4.90752	6.96905	1.51858	0.217846	0.401531	XPO1,
4:117975450|117981685	4.90752	6.96905	1.51858	0.217846	0.401531	TRMT13,
4:124886994|124926056	4.90752	6.96905	1.51858	0.217846	0.401531	n/a,
4:71965561|72000647	4.90752	6.96905	1.51858	0.217846	0.401531	ASPH,
4:80083606|80099190	4.90752	6.96905	1.51858	0.217846	0.401531	SPIDR,
5:46065927|46078034	4.90752	6.96905	1.51858	0.217846	0.401531	PPFIBP1,
6:100544855|100563851	4.90752	6.96905	1.51858	0.217846	0.401531	ARHGAP28,
6:119795969|119803245	4.90752	6.96905	1.51858	0.217846	0.401531	RPRD1A,
6:44106260|44125379	4.90752	6.96905	1.51858	0.217846	0.401531	n/a,
6:85280016|85285759	4.90752	6.96905	1.51858	0.217846	0.401531	DNAJC8,
6:85922219|85987600	4.90752	6.96905	1.51858	0.217846	0.401531	EPB41,
7:117977699|117982826	4.90752	6.96905	1.51858	0.217846	0.401531	VRK1,
7:24988773|25033067	4.90752	6.96905	1.51858	0.217846	0.401531	HLA-DOB,
7:58109602|58123585	4.90752	6.96905	1.51858	0.217846	0.401531	PTPN9,
8:71167561|71170425	4.90752	6.96905	1.51858	0.217846	0.401531	RCHY1,
9:118040203|118083148	4.90752	6.96905	1.51858	0.217846	0.401531	RFWD2,
9:42087512|42111734	4.90752	6.96905	1.51858	0.217846	0.401531	n/a
AEMK02000452.1:1906774|1907412	4.90752	6.96905	1.51858	0.217846	0.401531	n/a,
X:28437952|28486118	4.90752	6.96905	1.51858	0.217846	0.401531	DMD,
1:77086749|77087208	-4.89877	6.97811	1.36191	0.243219	0.401531	MFSD4B,
4:10361656|10386233	-4.89877	6.97811	1.36191	0.243219	0.401531	ASAP1,
10:13460799|13471890	-4.88032	6.96825	1.35519	0.244385	0.401531	n/a,
10:42079398|42147610	-4.88032	6.96825	1.35519	0.244385	0.401531	n/a
11:543480|555980	-4.88032	6.96825	1.35519	0.244385	0.401531	PSPC1,
11:68450305|68454998	-4.88032	6.96825	1.35519	0.244385	0.401531	TM9SF2,
13:157715016|157731436	-4.88032	6.96825	1.35519	0.244385	0.401531	IMPG2,
14:129700520|129710524	-4.88032	6.96825	1.35519	0.244385	0.401531	MCMBP,
14:40410562|40410794	-4.88032	6.96825	1.35519	0.244385	0.401531	COX6A1,
14:63495089|63502884	-4.88032	6.96825	1.35519	0.244385	0.401531	n/a,
15:100960873|100981813	-4.88032	6.96825	1.35519	0.244385	0.401531	ANKRD44,
15:59173726|59185795	-4.88032	6.96825	1.35519	0.244385	0.401531	UGGT1,
18:40140465|40161356	-4.88032	6.96825	1.35519	0.244385	0.401531	BBS9,
18:48525973|48538181	-4.88032	6.96825	1.35519	0.244385	0.401531	HUS1,
1:20850878|20898786	-4.88032	6.96825	1.35519	0.244385	0.401531	UTRN,
1:216175647|216214988	-4.88032	6.96825	1.35519	0.244385	0.401531	KIAA2026,
1:223585502|223596456	-4.88032	6.96825	1.35519	0.244385	0.401531	SMC5,
1:250097104|250124804	-4.88032	6.96825	1.35519	0.244385	0.401531	TMEM245,
1:273342081|273347767	-4.88032	6.96825	1.35519	0.244385	0.401531	VAV2,
2:142195747|142202172	-4.88032	6.96825	1.35519	0.244385	0.401531	ANKHD1,
3:31385093|31406396	-4.88032	6.96825	1.35519	0.244385	0.401531	TXNDC11,
3:38741343|38745384	-4.88032	6.96825	1.35519	0.244385	0.401531	CLUAP1,
4:124532103|124566870	-4.88032	6.96825	1.35519	0.244385	0.401531	EVI5,
4:2880193|2891317	-4.88032	6.96825	1.35519	0.244385	0.401531	PTK2,
4:31850346|31996226	-4.88032	6.96825	1.35519	0.244385	0.401531	ZFPM2,
4:42180620|42189817	-4.88032	6.96825	1.35519	0.244385	0.401531	VIRMA,
4:70910191|70911789	-4.88032	6.96825	1.35519	0.244385	0.401531	YTHDF3,
5:41729704|41744131	-4.88032	6.96825	1.35519	0.244385	0.401531	FGD4,
5:68321653|68380700	-4.88032	6.96825	1.35519	0.244385	0.401531	ERC1,
6:103698164|103700383	-4.88032	6.96825	1.35519	0.244385	0.401531	LPIN2,
6:166456683|166460708	-4.88032	6.96825	1.35519	0.244385	0.401531	EIF2B3,
6:27523915|27527582	-4.88032	6.96825	1.35519	0.244385	0.401531	NAE1,
6:37201734|37263747	-4.88032	6.96825	1.35519	0.244385	0.401531	ITFG1,
6:43887219|43894306	-4.88032	6.96825	1.35519	0.244385	0.401531	LSM14A,
6:6946245|6949483	-4.88032	6.96825	1.35519	0.244385	0.401531	GAN,
7:13927362|13929874	-4.88032	6.96825	1.35519	0.244385	0.401531	n/a,
7:23204849|23205935	-4.88032	6.96825	1.35519	0.244385	0.401531	n/a,
7:56103327|56134586	-4.88032	6.96825	1.35519	0.244385	0.401531	FBXO22,
7:62697682|62737351	-4.88032	6.96825	1.35519	0.244385	0.401531	MIPOL1,
7:78551531|78551800	-4.88032	6.96825	1.35519	0.244385	0.401531	RNaseP_nuc,
7:86072288|86083505	-4.88032	6.96825	1.35519	0.244385	0.401531	CHD2,
8:112677571|112678436	-4.88032	6.96825	1.35519	0.244385	0.401531	SEC24B,
8:125083225|125121806	-4.88032	6.96825	1.35519	0.244385	0.401531	PDLIM5,
9:131873041|131875580	-4.88032	6.96825	1.35519	0.244385	0.401531	RCOR3,
9:20133607|20139090	-4.88032	6.96825	1.35519	0.244385	0.401531	EED,
9:9836354|9836566	-4.88032	6.96825	1.35519	0.244385	0.401531	MAP6,
11:1355228|1376231	-4.87938	9.01135	5.32865	0.0209863	0.401531	ZDHHC20,
1:14708780|14720460	-4.87937	6.9688	1.35519	0.244385	0.401531	CCDC170,
X:13266919|13270698	-4.87842	6.96935	1.35519	0.244384	0.401531	TXLNG,
13:129427710|129460167	-4.87823	6.96725	1.35454	0.244498	0.401531	FGF12,
14:90510793|90512701	-4.873	6.96476	1.35293	0.244779	0.401531	NCOA4,
10:33139976|33152787	-4.86774	6.96226	1.35131	0.24506	0.401531	NFX1,
11:18577925|18578152	-4.86774	6.96226	1.35131	0.24506	0.401531	FNDC3A,
12:56373698|56376926	-4.86774	6.96226	1.35131	0.24506	0.401531	ZNF18,
13:146211073|146212596	-4.86774	6.96226	1.35131	0.24506	0.401531	NAA50,
13:90067364|90101634	-4.86774	6.96226	1.35131	0.24506	0.401531	RNF13,
14:72434419|72437835	-4.86774	6.96226	1.35131	0.24506	0.401531	HK1,
16:24193110|24213797	-4.86774	6.96226	1.35131	0.24506	0.401531	RICTOR,
16:64195119|64195806	-4.86774	6.96226	1.35131	0.24506	0.401531	UBLCP1,
17:52363300|52368305	-4.86774	6.96226	1.35131	0.24506	0.401531	DPM1,
18:17612336|17629822	-4.86774	6.96226	1.35131	0.24506	0.401531	MKLN1,
1:146154356|146194348	-4.86774	6.96226	1.35131	0.24506	0.401531	ATP9B,
1:219000459|219005882	-4.86774	6.96226	1.35131	0.24506	0.401531	PUM3,
1:253842995|253853400	-4.86774	6.96226	1.35131	0.24506	0.401531	FKBP15,
1:54477711|54494313	-4.86774	6.96226	1.35131	0.24506	0.401531	SNX14,
3:110345026|110357953	-4.86774	6.96226	1.35131	0.24506	0.401531	WDR43,
3:114757807|114765885	-4.86774	6.96226	1.35131	0.24506	0.401531	ATAD2B,
3:71043828|71043998	-4.86774	6.96226	1.35131	0.24506	0.401531	DYSF,
3:7159062|7164068	-4.86774	6.96226	1.35131	0.24506	0.401531	NDE1,
3:80559380|80569378	-4.86774	6.96226	1.35131	0.24506	0.401531	USP34,
5:16309169|16315966	-4.86774	6.96226	1.35131	0.24506	0.401531	LARP4,
5:89261765|89295346	-4.86774	6.96226	1.35131	0.24506	0.401531	n/a
6:34733150|34747797	-4.86774	6.96226	1.35131	0.24506	0.401531	HEATR3,
6:67180153|67205052	-4.86774	6.96226	1.35131	0.24506	0.401531	ACOT7,
7:48821286|48866128	-4.86774	6.96226	1.35131	0.24506	0.401531	n/a,
7:57551318|57554593	-4.86774	6.96226	1.35131	0.24506	0.401531	HMG20A,
9:26112553|26125971	-4.86774	6.96226	1.35131	0.24506	0.401531	CEP295,
9:45784065|45785898	-4.86774	6.96226	1.35131	0.24506	0.401531	KMT2A,
12:50266696|50305019	4.85761	6.94552	1.50255	0.220292	0.401531	UBE2G1,
14:107365147|107367973	4.85761	6.94552	1.50255	0.220292	0.401531	ENTPD1,
14:76786741|76788678	4.85761	6.94552	1.50255	0.220292	0.401531	VCL,
15:101367117|101371287	4.85761	6.94552	1.50255	0.220292	0.401531	HSPD1,
17:1547525|1576991	4.85761	6.94552	1.50255	0.220292	0.401531	DLC1,
18:5236417|5239829	4.85761	6.94552	1.50255	0.220292	0.401531	KMT2C,
1:113120458|113126509	4.85761	6.94552	1.50255	0.220292	0.401531	SLTM,
1:119871910|119878715	4.85761	6.94552	1.50255	0.220292	0.401531	TMOD3,
3:87311544|87312575	4.85761	6.94552	1.50255	0.220292	0.401531	PSME4,
4:129365993|129367437	4.85761	6.94552	1.50255	0.220292	0.401531	SH3GLB1,
5:28846156|28850707	4.85761	6.94552	1.50255	0.220292	0.401531	XPOT,
6:53638535|53641798	4.85761	6.94552	1.50255	0.220292	0.401531	LIG1,
6:70383718|70407992	4.85761	6.94552	1.50255	0.220292	0.401531	UBE4B,
6:89298174|89302018	4.85761	6.94552	1.50255	0.220292	0.401531	n/a,
7:32559434|32560312	4.85761	6.94552	1.50255	0.220292	0.401531	C6orf89,
9:121245808|121249777	4.85761	6.94552	1.50255	0.220292	0.401531	TDRD5,
X:13538305|13542876	4.85761	6.94552	1.50255	0.220292	0.401531	REPS2,
X:6436001|6437792	4.85761	6.94552	1.50255	0.220292	0.401531	n/a,
10:57126906|57127145	-4.83885	6.9506	1.34308	0.246503	0.401531	PARD3,
12:14155982|14163865	-4.83885	6.9506	1.34308	0.246503	0.401531	BPTF,
12:31358562|31398979	-4.83885	6.9506	1.34308	0.246503	0.401531	STXBP4,
12:37287178|37355669	-4.83885	6.9506	1.34308	0.246503	0.401531	BCAS3,
12:48377167|48381478	-4.83885	6.9506	1.34308	0.246503	0.401531	SMG6,
13:158685903|158688230	-4.83885	6.9506	1.34308	0.246503	0.401531	TBC1D23,
13:200007334|200027458	-4.83885	6.9506	1.34308	0.246503	0.401531	MORC3,
13:200707866|200718953	-4.83885	6.9506	1.34308	0.246503	0.401531	TTC3,
13:206959483|206976528	-4.83885	6.9506	1.34308	0.246503	0.401531	n/a,
13:65847192|65849194	-4.83885	6.9506	1.34308	0.246503	0.401531	SETD5,
13:77255800|77289518	-4.83885	6.9506	1.34308	0.246503	0.401531	PCCB,
14:103553553|103570513	-4.83885	6.9506	1.34308	0.246503	0.401531	BTAF1,
14:26153217|26153666	-4.83885	6.9506	1.34308	0.246503	0.401531	SLC15A4,
15:128373677|128420709	-4.83885	6.9506	1.34308	0.246503	0.401531	RHBDD1,
15:48227848|48228856	-4.83885	6.9506	1.34308	0.246503	0.401531	NSD3,
16:21115086|21136327	-4.83885	6.9506	1.34308	0.246503	0.401531	SPEF2,
16:30397947|30419303	-4.83885	6.9506	1.34308	0.246503	0.401531	PARP8,
16:32255416|32278728	-4.83885	6.9506	1.34308	0.246503	0.401531	ITGA1,
1:16335745|16356103	-4.83885	6.9506	1.34308	0.246503	0.401531	KATNA1,
1:169491976|169559446	-4.83885	6.9506	1.34308	0.246503	0.401531	MYO9A,
1:263796479|263797331	-4.83885	6.9506	1.34308	0.246503	0.401531	RC3H2,
1:99194570|99247134	-4.83885	6.9506	1.34308	0.246503	0.401531	n/a
2:135225674|135228423	-4.83885	6.9506	1.34308	0.246503	0.401531	AFF4,
2:51346346|51370259	-4.83885	6.9506	1.34308	0.246503	0.401531	n/a
2:75886222|75887941	-4.83885	6.9506	1.34308	0.246503	0.401531	SGTA,
2:76365624|76370837	-4.83885	6.9506	1.34308	0.246503	0.401531	DOT1L,
3:100156442|100197935	-4.83885	6.9506	1.34308	0.246503	0.401531	SLC8A1,
5:16309169|16322891	-4.83885	6.9506	1.34308	0.246503	0.401531	LARP4,
5:21173161|21173484	-4.83885	6.9506	1.34308	0.246503	0.401531	CD63,
5:28526218|28528708	-4.83885	6.9506	1.34308	0.246503	0.401531	SRGAP1,
5:88874301|88878742	-4.83885	6.9506	1.34308	0.246503	0.401531	CEP83,
6:105568059|105588590	-4.83885	6.9506	1.34308	0.246503	0.401531	YES1,
6:17352018|17354362	-4.83885	6.9506	1.34308	0.246503	0.401531	NFAT5,
6:28736919|28754026	-4.83885	6.9506	1.34308	0.246503	0.401531	NFATC3,
6:84075836|84080165	-4.83885	6.9506	1.34308	0.246503	0.401531	ARID1A,
6:91537803|91540596	-4.83885	6.9506	1.34308	0.246503	0.401531	ZMYM4,
6:91647993|91649988	-4.83885	6.9506	1.34308	0.246503	0.401531	KIAA0319L,
8:96841903|96842530	-4.83885	6.9506	1.34308	0.246503	0.401531	LARP1B,
10:68491183|68518239	-4.82054	6.93994	1.33694	0.247586	0.401531	WDR37,
10:43523156|43524659	4.80502	6.9234	1.4867	0.222741	0.401531	VIM,
11:18469690|18479116	4.80502	6.9234	1.4867	0.222741	0.401531	CDADC1,
12:11350266|11358653	4.80502	6.9234	1.4867	0.222741	0.401531	ABCA9,
12:20126112|20136260	4.80502	6.9234	1.4867	0.222741	0.401531	EZH1,
12:3589853|3599529	4.80502	6.9234	1.4867	0.222741	0.401531	PGS1,
12:39411092|39425513	4.80502	6.9234	1.4867	0.222741	0.401531	n/a
13:110168822|110200698	4.80502	6.9234	1.4867	0.222741	0.401531	PLD1,
13:201040327|201043409	4.80502	6.9234	1.4867	0.222741	0.401531	DYRK1A,
14:107628989|107650402	4.80502	6.9234	1.4867	0.222741	0.401531	n/a
16:21524717|21531355	4.80502	6.9234	1.4867	0.222741	0.401531	NADK2,
16:35113222|35117931	4.80502	6.9234	1.4867	0.222741	0.401531	IL6ST,
18:17515478|17587965	4.80502	6.9234	1.4867	0.222741	0.401531	MKLN1,
1:100597460|100613174	4.80502	6.9234	1.4867	0.222741	0.401531	SMAD4,
1:27450521|27478260	4.80502	6.9234	1.4867	0.222741	0.401531	MAP3K5,
2:61207155|61209996	4.80502	6.9234	1.4867	0.222741	0.401531	EPS15L1,
3:117952014|117958024	4.80502	6.9234	1.4867	0.222741	0.401531	PUM2,
3:38413987|38414699	4.80502	6.9234	1.4867	0.222741	0.401531	CREBBP,
4:68880161|68891056	4.80502	6.9234	1.4867	0.222741	0.401531	PDE7A,
6:99163771|99166743	4.80502	6.9234	1.4867	0.222741	0.401531	MTCL1,
7:32086111|32089885	4.80502	6.9234	1.4867	0.222741	0.401531	n/a
7:53108349|53121085	4.80502	6.9234	1.4867	0.222741	0.401531	IQGAP1,
8:112677571|112686605	4.80502	6.9234	1.4867	0.222741	0.401531	SEC24B,
8:9205310|9208251	4.80502	6.9234	1.4867	0.222741	0.401531	BOD1L1,
11:15719260|15726712	-4.80006	6.93039	1.33079	0.248676	0.401531	VPS36,
3:7073431|7088481	-4.80006	6.93039	1.33079	0.248676	0.401531	n/a,
1:161514723|161534950	-4.79581	6.92947	1.32983	0.248848	0.401531	CCBE1,
10:25750796|25767246	-4.75916	6.91046	1.31835	0.250901	0.401531	SLC35D2,
10:27082082|27103419	-4.75916	6.91046	1.31835	0.250901	0.401531	C9orf3,
10:27387241|27408530	-4.75916	6.91046	1.31835	0.250901	0.401531	C9orf3,
10:50663344|50664576	-4.75916	6.91046	1.31835	0.250901	0.401531	ARHGAP21,
11:25081807|25107399	-4.75916	6.91046	1.31835	0.250901	0.401531	VWA8,
11:49307682|49309007	-4.75916	6.91046	1.31835	0.250901	0.401531	MYCBP2,
11:51531489|51534900	-4.75916	6.91046	1.31835	0.250901	0.401531	NDFIP2,
11:67370924|67390033	-4.75916	6.91046	1.31835	0.250901	0.401531	FARP1,
13:12556296|12562815	-4.75916	6.91046	1.31835	0.250901	0.401531	TOP2B,
13:12556296|12562830	-4.75916	6.91046	1.31835	0.250901	0.401531	TOP2B,
13:21819108|21838494	-4.75916	6.91046	1.31835	0.250901	0.401531	MLH1,
13:24054133|24062734	-4.75916	6.91046	1.31835	0.250901	0.401531	n/a,
13:86452535|86474319	-4.75916	6.91046	1.31835	0.250901	0.401531	PLOD2,
14:71615773|71625769	-4.75916	6.91046	1.31835	0.250901	0.401531	SLC25A16,
14:99835049|99845071	-4.75916	6.91046	1.31835	0.250901	0.401531	ATAD1,
15:104532176|104536315	-4.75916	6.91046	1.31835	0.250901	0.401531	BZW1,
15:120032208|120049357	-4.75916	6.91046	1.31835	0.250901	0.401531	n/a
15:132359755|132360401	-4.75916	6.91046	1.31835	0.250901	0.401531	n/a,
15:45021868|45035364	-4.75916	6.91046	1.31835	0.250901	0.401531	TRAPPC11,
15:59396221|59396588	-4.75916	6.91046	1.31835	0.250901	0.401531	SAP130,
15:60412325|60414442	-4.75916	6.91046	1.31835	0.250901	0.401531	PRPF40A,
15:72462370|72492446	-4.75916	6.91046	1.31835	0.250901	0.401531	TTC21B,
16:18238900|18239404	-4.75916	6.91046	1.31835	0.250901	0.401531	PDZD2,
16:23740869|23746765	-4.75916	6.91046	1.31835	0.250901	0.401531	LIFR,
16:51168503|51183322	-4.75916	6.91046	1.31835	0.250901	0.401531	CREBRF,
1:105998541|106000228	-4.75916	6.91046	1.31835	0.250901	0.401531	TXNL1,
1:196235464|196237559	-4.75916	6.91046	1.31835	0.250901	0.401531	CAAP1,
1:219700610|219730732	-4.75916	6.91046	1.31835	0.250901	0.401531	SMARCA2,
1:270205474|270211454	-4.75916	6.91046	1.31835	0.250901	0.401531	GPR107,
2:117427436|117474244	-4.75916	6.91046	1.31835	0.250901	0.401531	EPB41L4A,
2:142195747|142213033	-4.75916	6.91046	1.31835	0.250901	0.401531	ANKHD1,
2:86007603|86008945	-4.75916	6.91046	1.31835	0.250901	0.401531	n/a
3:107207592|107229406	-4.75916	6.91046	1.31835	0.250901	0.401531	BIRC6,
3:115740378|115743966	-4.75916	6.91046	1.31835	0.250901	0.401531	n/a
3:125929696|125943717	-4.75916	6.91046	1.31835	0.250901	0.401531	NOL10,
3:125943043|125943717	-4.75916	6.91046	1.31835	0.250901	0.401531	NOL10,
3:126983403|127027982	-4.75916	6.91046	1.31835	0.250901	0.401531	ASAP2,
3:55259230|55313494	-4.75916	6.91046	1.31835	0.250901	0.401531	TSGA10,
3:87419739|87425067	-4.75916	6.91046	1.31835	0.250901	0.401531	n/a,
4:46806844|46824504	-4.75916	6.91046	1.31835	0.250901	0.401531	NBN,
4:93736189|93738733	-4.75916	6.91046	1.31835	0.250901	0.401531	CCT3,
4:98369520|98372553	-4.75916	6.91046	1.31835	0.250901	0.401531	ARNT,
5:11842157|11865412	-4.75916	6.91046	1.31835	0.250901	0.401531	RBFOX2,
5:48589081|48649615	-4.75916	6.91046	1.31835	0.250901	0.401531	CASC1,
5:65901062|65916192	-4.75916	6.91046	1.31835	0.250901	0.401531	C12orf4,
5:68321653|68329034	-4.75916	6.91046	1.31835	0.250901	0.401531	ERC1,
5:68354014|68397143	-4.75916	6.91046	1.31835	0.250901	0.401531	ERC1,
6:103870689|103879369	-4.75916	6.91046	1.31835	0.250901	0.401531	SMCHD1,
6:109139462|109150901	-4.75916	6.91046	1.31835	0.250901	0.401531	OSBPL1A,
6:11908943|11938428	-4.75916	6.91046	1.31835	0.250901	0.401531	n/a
6:164806301|164813540	-4.75916	6.91046	1.31835	0.250901	0.401531	EFCAB14,
6:20317779|20319063	-4.75916	6.91046	1.31835	0.250901	0.401531	CNOT1,
6:49408762|49413731	-4.75916	6.91046	1.31835	0.250901	0.401531	n/a
6:82220584|82222549	-4.75916	6.91046	1.31835	0.250901	0.401531	RCAN3,
6:93957551|93959145	-4.75916	6.91046	1.31835	0.250901	0.401531	SF3A3,
7:50861195|50876100	-4.75916	6.91046	1.31835	0.250901	0.401531	EFL1,
7:68160992|68176204	-4.75916	6.91046	1.31835	0.250901	0.401531	n/a
8:105029305|105031777	-4.75916	6.91046	1.31835	0.250901	0.401531	METTL14,
8:84191227|84211827	-4.75916	6.91046	1.31835	0.250901	0.401531	n/a,
9:13234952|13270417	-4.75916	6.91046	1.31835	0.250901	0.401531	TENM4,
9:42702176|42714121	-4.75916	6.91046	1.31835	0.250901	0.401531	CADM1,
9:6361824|6382556	-4.75916	6.91046	1.31835	0.250901	0.401531	NUP98,
9:8646177|8646907	-4.75916	6.91046	1.31835	0.250901	0.401531	P4HA3,
9:93295752|93304613	-4.75916	6.91046	1.31835	0.250901	0.401531	CROT,
X:82403059|82405276	-4.75916	6.91046	1.31835	0.250901	0.401531	SYTL4,
4:67698424|67722071	-4.75823	6.9111	1.31838	0.250894	0.401531	CSPP1,
1:261388210|261394508	-4.75576	6.9089	1.31735	0.251081	0.401531	STOM,
8:80312232|80313990	-4.7512	6.90683	1.31601	0.251321	0.401531	NR3C2,
11:78343010|78356609	-4.74663	6.90475	1.31467	0.251562	0.401531	n/a
13:17582876|17593554	-4.74663	6.90475	1.31467	0.251562	0.401531	STT3B,
14:107392856|107393017	-4.74663	6.90475	1.31467	0.251562	0.401531	n/a
14:29689597|29716650	-4.74663	6.90475	1.31467	0.251562	0.401531	MPHOSPH9,
14:78543873|78575595	-4.74663	6.90475	1.31467	0.251562	0.401531	LRMDA,
15:132086788|132099120	-4.74663	6.90475	1.31467	0.251562	0.401531	ARMC9,
15:47017102|47026729	-4.74663	6.90475	1.31467	0.251562	0.401531	FAM149A,
17:13900084|13946282	-4.74663	6.90475	1.31467	0.251562	0.401531	SLC23A2,
1:112355748|112362337	-4.74663	6.90475	1.31467	0.251562	0.401531	BNIP2,
3:103146415|103148195	-4.74663	6.90475	1.31467	0.251562	0.401531	HEATR5B,
4:106594905|106597570	-4.74663	6.90475	1.31467	0.251562	0.401531	HIPK1,
4:2760596|2793098	-4.74663	6.90475	1.31467	0.251562	0.401531	PTK2,
5:42792252|42797088	-4.74663	6.90475	1.31467	0.251562	0.401531	DENND5B,
5:79428694|79437245	-4.74663	6.90475	1.31467	0.251562	0.401531	WASHC4,
5:79468294|79470833	-4.74663	6.90475	1.31467	0.251562	0.401531	WASHC4,
6:115711237|115760551	-4.74663	6.90475	1.31467	0.251562	0.401531	TRAPPC8,
6:161225244|161409060	-4.74663	6.90475	1.31467	0.251562	0.401531	FAF1,
6:166971305|167058954	-4.74663	6.90475	1.31467	0.251562	0.401531	ERI3,
6:29382431|29387735	-4.74663	6.90475	1.31467	0.251562	0.401531	AMFR,
6:70383718|70405232	-4.74663	6.90475	1.31467	0.251562	0.401531	UBE4B,
6:98742427|98766305	-4.74663	6.90475	1.31467	0.251562	0.401531	ANKRD12,
7:56848097|56875183	-4.74663	6.90475	1.31467	0.251562	0.401531	SCAPER,
9:122010986|122047770	-4.74663	6.90475	1.31467	0.251562	0.401531	ACBD6,
AEMK02000292.1:236473|236976	-4.74663	6.90475	1.31467	0.251562	0.401531	n/a
AEMK02000361.1:787476|787804	-4.74663	6.90475	1.31467	0.251562	0.401531	LARGE1,
X:39093885|39096063	-4.74663	6.90475	1.31467	0.251562	0.401531	MAOB,
1:83295333|83295734	-4.73685	6.90137	1.31212	0.252023	0.401531	UBE3D,
3:31250811|31266844	-4.73685	6.90137	1.31212	0.252023	0.401531	GSPT1,
8:70055390|70157612	-4.73685	6.90137	1.31212	0.252023	0.401531	CXCL2,
10:14719458|14755010	-4.73592	6.90203	1.31216	0.252015	0.401531	CDC42BPA,
11:675689|676545	-4.73592	6.90203	1.31216	0.252015	0.401531	ZMYM2,
12:23857979|23872399	-4.73592	6.90203	1.31216	0.252015	0.401531	NPEPPS,
12:75806|78513	-4.73592	6.90203	1.31216	0.252015	0.401531	n/a
13:123445565|123447842	-4.73592	6.90203	1.31216	0.252015	0.401531	SENP2,
13:130651629|130657123	-4.73592	6.90203	1.31216	0.252015	0.401531	OPA1,
14:105901068|105912720	-4.73592	6.90203	1.31216	0.252015	0.401531	TBC1D12,
14:66658382|66664149	-4.73592	6.90203	1.31216	0.252015	0.401531	JMJD1C,
15:109314716|109316040	-4.73592	6.90203	1.31216	0.252015	0.401531	INO80D,
15:16165496|16178180	-4.73592	6.90203	1.31216	0.252015	0.401531	UBXN4,
15:29932361|29939015	-4.73592	6.90203	1.31216	0.252015	0.401531	CLASP1,
15:46425015|46430491	-4.73592	6.90203	1.31216	0.252015	0.401531	LRP2BP,
17:50716386|50726536	-4.73592	6.90203	1.31216	0.252015	0.401531	ARFGEF2,
18:17584478|17613850	-4.73592	6.90203	1.31216	0.252015	0.401531	MKLN1,
18:9133515|9140672	-4.73592	6.90203	1.31216	0.252015	0.401531	NDUFB2,
1:122641984|122676949	-4.73592	6.90203	1.31216	0.252015	0.401531	SECISBP2L,
1:161909790|161920459	-4.73592	6.90203	1.31216	0.252015	0.401531	ZNF532,
1:179957822|179959267	-4.73592	6.90203	1.31216	0.252015	0.401531	SOS2,
1:239800374|239832709	-4.73592	6.90203	1.31216	0.252015	0.401531	HEMGN,
2:113442089|113466481	-4.73592	6.90203	1.31216	0.252015	0.401531	FBXL17,
2:33698773|33722497	-4.73592	6.90203	1.31216	0.252015	0.401531	ANO3,
5:68321653|68426856	-4.73592	6.90203	1.31216	0.252015	0.401531	ERC1,
5:77670321|77675877	-4.73592	6.90203	1.31216	0.252015	0.401531	n/a
6:104058131|104065876	-4.73592	6.90203	1.31216	0.252015	0.401531	METTL4,
6:142544400|142554070	-4.73592	6.90203	1.31216	0.252015	0.401531	ANKRD13C,
6:147605100|147624761	-4.73592	6.90203	1.31216	0.252015	0.401531	n/a,
6:158268994|158278908	-4.73592	6.90203	1.31216	0.252015	0.401531	TMEM59,
6:29377388|29384324	-4.73592	6.90203	1.31216	0.252015	0.401531	AMFR,
7:98303462|98318944	-4.73592	6.90203	1.31216	0.252015	0.401531	NEK9,
8:29554876|29561547	-4.73592	6.90203	1.31216	0.252015	0.401531	TBC1D1,
9:17346054|17351207	-4.73592	6.90203	1.31216	0.252015	0.401531	ANKRD42,
X:89084698|89086635	-4.73592	6.90203	1.31216	0.252015	0.401531	COL4A5,
10:42177769|42194913	4.72152	6.88068	1.45952	0.227018	0.401531	ZEB1,
11:17760988|17781703	4.72152	6.88068	1.45952	0.227018	0.401531	n/a
11:33391961|33392814	4.72152	6.88068	1.45952	0.227018	0.401531	TDRD3,
11:416792|420681	4.72152	6.88068	1.45952	0.227018	0.401531	PARP4,
11:45138690|45141024	4.72152	6.88068	1.45952	0.227018	0.401531	PIBF1,
11:552302|555980	4.72152	6.88068	1.45952	0.227018	0.401531	PSPC1,
12:47612008|47612149	4.72152	6.88068	1.45952	0.227018	0.401531	YWHAE,
12:5147933|5163734	4.72152	6.88068	1.45952	0.227018	0.401531	PRPSAP1,
12:7592600|7595678	4.72152	6.88068	1.45952	0.227018	0.401531	n/a,
13:110784615|110840910	4.72152	6.88068	1.45952	0.227018	0.401531	FNDC3B,
13:127446430|127456347	4.72152	6.88068	1.45952	0.227018	0.401531	P3H2,
13:134515277|134519515	4.72152	6.88068	1.45952	0.227018	0.401531	LRCH3,
13:198415894|198442601	4.72152	6.88068	1.45952	0.227018	0.401531	RUNX1,
13:30679796|30679987	4.72152	6.88068	1.45952	0.227018	0.401531	n/a,
13:77068767|77075075	4.72152	6.88068	1.45952	0.227018	0.401531	PPP2R3A,
13:83116476|83150083	4.72152	6.88068	1.45952	0.227018	0.401531	n/a,
14:103551372|103579176	4.72152	6.88068	1.45952	0.227018	0.401531	BTAF1,
14:8430690|8434622	4.72152	6.88068	1.45952	0.227018	0.401531	ADAM28,
14:85619973|85650019	4.72152	6.88068	1.45952	0.227018	0.401531	CCSER2,
14:919880|945397	4.72152	6.88068	1.45952	0.227018	0.401531	SECISBP2,
15:126525089|126541453	4.72152	6.88068	1.45952	0.227018	0.401531	DOCK10,
15:130853867|130894869	4.72152	6.88068	1.45952	0.227018	0.401531	TRIP12,
15:84220501|84225453	4.72152	6.88068	1.45952	0.227018	0.401531	n/a
16:18605661|18628372	4.72152	6.88068	1.45952	0.227018	0.401531	ZFR,
18:17602719|17629822	4.72152	6.88068	1.45952	0.227018	0.401531	MKLN1,
1:113115996|113131324	4.72152	6.88068	1.45952	0.227018	0.401531	SLTM,
1:132940280|132963031	4.72152	6.88068	1.45952	0.227018	0.401531	SPRED1,
1:138126809|138141536	4.72152	6.88068	1.45952	0.227018	0.401531	LRRC28,
1:175223270|175230407	4.72152	6.88068	1.45952	0.227018	0.401531	TOGARAM1,
1:203502034|203561227	4.72152	6.88068	1.45952	0.227018	0.401531	DENND4C,
1:242018656|242018942	4.72152	6.88068	1.45952	0.227018	0.401531	INVS,
1:272399435|272418352	4.72152	6.88068	1.45952	0.227018	0.401531	DDX31,
1:54472561|54494313	4.72152	6.88068	1.45952	0.227018	0.401531	SNX14,
1:56979832|57031666	4.72152	6.88068	1.45952	0.227018	0.401531	RNGTT,
2:113152716|113329801	4.72152	6.88068	1.45952	0.227018	0.401531	n/a
2:114045773|114103230	4.72152	6.88068	1.45952	0.227018	0.401531	n/a,
2:141440312|141450724	4.72152	6.88068	1.45952	0.227018	0.401531	n/a,
2:26516504|26519328	4.72152	6.88068	1.45952	0.227018	0.401531	CAT,
2:78163747|78166158	4.72152	6.88068	1.45952	0.227018	0.401531	CNOT6,
2:83861214|83871440	4.72152	6.88068	1.45952	0.227018	0.401531	FAM169A,
3:10770956|10789181	4.72152	6.88068	1.45952	0.227018	0.401531	BAZ1B,
3:113259005|113276969	4.72152	6.88068	1.45952	0.227018	0.401531	DTNB,
3:44095481|44122061	4.72152	6.88068	1.45952	0.227018	0.401531	ZC3H6,
3:71332900|71339619	4.72152	6.88068	1.45952	0.227018	0.401531	ZNF638,
3:72599375|72606470	4.72152	6.88068	1.45952	0.227018	0.401531	GMCL1,
4:106615165|106616242	4.72152	6.88068	1.45952	0.227018	0.401531	HIPK1,
4:67516638|67527275	4.72152	6.88068	1.45952	0.227018	0.401531	ARFGEF1,
4:97566524|97595259	4.72152	6.88068	1.45952	0.227018	0.401531	SNX27,
6:106060673|106078157	4.72152	6.88068	1.45952	0.227018	0.401531	THOC1,
6:155220488|155306735	4.72152	6.88068	1.45952	0.227018	0.401531	DAB1,
6:43424303|43430114	4.72152	6.88068	1.45952	0.227018	0.401531	CHST8,
7:117977699|117992066	4.72152	6.88068	1.45952	0.227018	0.401531	VRK1,
7:12556288|12713870	4.72152	6.88068	1.45952	0.227018	0.401531	ATXN1,
7:59825467|59829263	4.72152	6.88068	1.45952	0.227018	0.401531	NPTN,
7:65168585|65179869	4.72152	6.88068	1.45952	0.227018	0.401531	SNX6,
8:115662881|115673082	4.72152	6.88068	1.45952	0.227018	0.401531	TBCK,
8:29141456|29144931	4.72152	6.88068	1.45952	0.227018	0.401531	RELL1,
9:10636306|10647784	4.72152	6.88068	1.45952	0.227018	0.401531	EMSY,
9:117100302|117110914	4.72152	6.88068	1.45952	0.227018	0.401531	MRPS14,
9:120607167|120628488	4.72152	6.88068	1.45952	0.227018	0.401531	RALGPS2,
9:36445947|36456435	4.72152	6.88068	1.45952	0.227018	0.401531	CUL5,
9:42036668|42087649	4.72152	6.88068	1.45952	0.227018	0.401531	n/a
9:72483011|72492912	4.72152	6.88068	1.45952	0.227018	0.401531	n/a
9:88762439|88764377	4.72152	6.88068	1.45952	0.227018	0.401531	TWISTNB,
9:9950447|10003175	4.72152	6.88068	1.45952	0.227018	0.401531	n/a,
AEMK02000452.1:2258936|2295643	4.72152	6.88068	1.45952	0.227018	0.401531	PPP1R13B,
X:78873868|78885018	4.72152	6.88068	1.45952	0.227018	0.401531	DIAPH2,
17:13915646|13946282	-4.71517	6.89157	1.30582	0.253164	0.401531	SLC23A2,
4:2738960|2760683	4.71281	6.87935	1.4577	0.227309	0.401531	PTK2,
9:38512460|38565438	4.70048	6.87138	1.45321	0.228026	0.401531	ARHGAP20,
3:111182457|111241185	-4.69316	6.88171	1.29948	0.25432	0.401531	BABAM2,
12:2401755|2405707	4.67195	6.8589	1.44473	0.229388	0.401531	n/a
13:73859561|73863238	4.67195	6.8589	1.44473	0.229388	0.401531	NPHP3,
15:118859600|118859845	4.67195	6.8589	1.44473	0.229388	0.401531	IGFBP5,
16:35245261|35250015	4.67195	6.8589	1.44473	0.229388	0.401531	ANKRD55,
16:6438924|6439066	4.67195	6.8589	1.44473	0.229388	0.401531	n/a,
17:38031884|38048799	4.67195	6.8589	1.44473	0.229388	0.401531	PIGU,
1:205557794|205624826	4.67195	6.8589	1.44473	0.229388	0.401531	CNTLN,
1:22149932|22150222	4.67195	6.8589	1.44473	0.229388	0.401531	AIG1,
2:82982339|82987046	4.67195	6.8589	1.44473	0.229388	0.401531	ARHGEF28,
3:126540911|126580084	4.67195	6.8589	1.44473	0.229388	0.401531	TAF1B,
4:16030657|16042097	4.67195	6.8589	1.44473	0.229388	0.401531	ATAD2,
7:22827331|22958742	4.67195	6.8589	1.44473	0.229388	0.401531	n/a,
9:10163947|10258500	4.67195	6.8589	1.44473	0.229388	0.401531	UVRAG,
9:12042778|12043012	4.67195	6.8589	1.44473	0.229388	0.401531	n/a
9:44278271|44299316	4.67195	6.8589	1.44473	0.229388	0.401531	SIK3,
X:64330107|64388192	4.67195	6.8589	1.44473	0.229388	0.401531	BRWD3,
13:18341600|18350103	-4.67081	6.87178	1.2931	0.25549	0.401531	CMTM8,
6:135291962|135296176	4.65079	6.84958	1.43845	0.230403	0.401531	FUBP1,
7:49019208|49021872	4.65079	6.84958	1.43845	0.230403	0.401531	n/a,
10:25338368|25338619	4.64181	6.84832	1.43664	0.230697	0.401531	ZNF782,
11:17778900|17781703	4.64181	6.84832	1.43664	0.230697	0.401531	n/a
11:24850053|24852716	4.64181	6.84832	1.43664	0.230697	0.401531	DGKH,
11:534135|555980	4.64181	6.84832	1.43664	0.230697	0.401531	PSPC1,
13:71897446|71897752	4.64181	6.84832	1.43664	0.230697	0.401531	RPN1,
14:20540353|20545227	4.64181	6.84832	1.43664	0.230697	0.401531	SH3RF1,
17:12946135|13031589	4.64181	6.84832	1.43664	0.230697	0.401531	PSD3,
18:1850543|1881411	4.64181	6.84832	1.43664	0.230697	0.401531	LMBR1,
18:32644941|32645834	4.64181	6.84832	1.43664	0.230697	0.401531	n/a
1:219625602|219661659	4.64181	6.84832	1.43664	0.230697	0.401531	SMARCA2,
1:222575849|222582812	4.64181	6.84832	1.43664	0.230697	0.401531	TJP2,
1:260549830|260564338	4.64181	6.84832	1.43664	0.230697	0.401531	n/a,
1:263932775|263985711	4.64181	6.84832	1.43664	0.230697	0.401531	RABGAP1,
1:7415040|7415916	4.64181	6.84832	1.43664	0.230697	0.401531	IGF2R,
2:36784770|36840192	4.64181	6.84832	1.43664	0.230697	0.401531	GAS2,
2:75212487|75214231	4.64181	6.84832	1.43664	0.230697	0.401531	NFIC,
4:100446495|100449083	4.64181	6.84832	1.43664	0.230697	0.401531	n/a,
4:31772558|31972249	4.64181	6.84832	1.43664	0.230697	0.401531	ZFPM2,
5:89261765|89285579	4.64181	6.84832	1.43664	0.230697	0.401531	n/a
6:147785032|147787729	4.64181	6.84832	1.43664	0.230697	0.401531	CACHD1,
6:158421858|158426478	4.64181	6.84832	1.43664	0.230697	0.401531	YIPF1,
6:80082460|80087801	4.64181	6.84832	1.43664	0.230697	0.401531	CDC42,
7:37353539|37370536	4.64181	6.84832	1.43664	0.230697	0.401531	TRERF1,
8:100983811|101138149	4.64181	6.84832	1.43664	0.230697	0.401531	n/a
8:130598412|130600711	4.64181	6.84832	1.43664	0.230697	0.401531	HERC6,
8:133695707|133759076	4.64181	6.84832	1.43664	0.230697	0.401531	n/a
8:76607805|76670447	4.64181	6.84832	1.43664	0.230697	0.401531	FBXW7,
X:13155922|13167464	4.64181	6.84832	1.43664	0.230697	0.401531	n/a,
X:67336836|67356454	4.64181	6.84832	1.43664	0.230697	0.401531	RPS6KA6,
10:29569850|29573233	-4.62689	6.85024	1.28004	0.257903	0.401531	AGTPBP1,
10:44928914|44935556	-4.62689	6.85024	1.28004	0.257903	0.401531	n/a,
11:13775004|13776697	-4.62689	6.85024	1.28004	0.257903	0.401531	n/a
11:21797314|21805764	-4.62689	6.85024	1.28004	0.257903	0.401531	COG3,
11:25301639|25306471	-4.62689	6.85024	1.28004	0.257903	0.401531	VWA8,
12:12801758|12807169	-4.62689	6.85024	1.28004	0.257903	0.401531	CEP112,
12:16822210|16829262	-4.62689	6.85024	1.28004	0.257903	0.401531	CDC27,
12:35882708|35884162	-4.62689	6.85024	1.28004	0.257903	0.401531	CLTC,
12:37636936|37649220	-4.62689	6.85024	1.28004	0.257903	0.401531	APPBP2,
13:132366435|132377669	-4.62689	6.85024	1.28004	0.257903	0.401531	ACAP2,
13:132915062|133007560	-4.62689	6.85024	1.28004	0.257903	0.401531	DLG1,
13:133304786|133312344	-4.62689	6.85024	1.28004	0.257903	0.401531	PAK2,
13:146036553|146078858	-4.62689	6.85024	1.28004	0.257903	0.401531	GRAMD1C,
13:160181594|160204381	-4.62689	6.85024	1.28004	0.257903	0.401531	ST3GAL6,
13:189505179|189528484	-4.62689	6.85024	1.28004	0.257903	0.401531	APP,
13:26259538|26259858	-4.62689	6.85024	1.28004	0.257903	0.401531	n/a,
13:35748789|35769709	-4.62689	6.85024	1.28004	0.257903	0.401531	CACNA1D,
13:52433336|52439436	-4.62689	6.85024	1.28004	0.257903	0.401531	FOXP1,
13:68173385|68182384	-4.62689	6.85024	1.28004	0.257903	0.401531	SYN2,
14:111326577|111338444	-4.62689	6.85024	1.28004	0.257903	0.401531	CHUK,
14:124656262|124665397	-4.62689	6.85024	1.28004	0.257903	0.401531	AFAP1L2,
14:30051445|30056331	-4.62689	6.85024	1.28004	0.257903	0.401531	CCDC62,
14:32661989|32662166	-4.62689	6.85024	1.28004	0.257903	0.401531	SH2B3,
14:71852747|71857332	-4.62689	6.85024	1.28004	0.257903	0.401531	CCAR1,
14:922442|932501	-4.62689	6.85024	1.28004	0.257903	0.401531	SECISBP2,
15:111348107|111355626	-4.62689	6.85024	1.28004	0.257903	0.401531	n/a,
15:137944669|137945054	-4.62689	6.85024	1.28004	0.257903	0.401531	ASB1,
15:46425015|46429747	-4.62689	6.85024	1.28004	0.257903	0.401531	LRP2BP,
15:71385537|71394484	-4.62689	6.85024	1.28004	0.257903	0.401531	COBLL1,
15:72431133|72450009	-4.62689	6.85024	1.28004	0.257903	0.401531	TTC21B,
15:787022|793654	-4.62689	6.85024	1.28004	0.257903	0.401531	RIF1,
15:82118056|82126919	-4.62689	6.85024	1.28004	0.257903	0.401531	MTX2,
16:47429050|47435032	-4.62689	6.85024	1.28004	0.257903	0.401531	CDK7,
16:47887974|47893035	-4.62689	6.85024	1.28004	0.257903	0.401531	BDP1,
17:11785783|11798831	-4.62689	6.85024	1.28004	0.257903	0.401531	RNF170,
17:37890389|37912170	-4.62689	6.85024	1.28004	0.257903	0.401531	ITCH,
18:10004185|10046264	-4.62689	6.85024	1.28004	0.257903	0.401531	HIPK2,
18:11084298|11116379	-4.62689	6.85024	1.28004	0.257903	0.401531	TRIM24,
1:144967552|144996054	-4.62689	6.85024	1.28004	0.257903	0.401531	TJP1,
1:202107433|202110999	-4.62689	6.85024	1.28004	0.257903	0.401531	FOCAD,
1:205604847|205624826	-4.62689	6.85024	1.28004	0.257903	0.401531	CNTLN,
1:241979932|241998014	-4.62689	6.85024	1.28004	0.257903	0.401531	INVS,
1:249967177|249975386	-4.62689	6.85024	1.28004	0.257903	0.401531	n/a,
1:253012174|253024654	-4.62689	6.85024	1.28004	0.257903	0.401531	PTBP3,
1:3238764|3302802	-4.62689	6.85024	1.28004	0.257903	0.401531	PDE10A,
2:114706886|114727393	-4.62689	6.85024	1.28004	0.257903	0.401531	MAN2A1,
2:15090472|15091423	-4.62689	6.85024	1.28004	0.257903	0.401531	CELF1,
2:60487007|60497356	-4.62689	6.85024	1.28004	0.257903	0.401531	MYO9B,
2:82132067|82154001	-4.62689	6.85024	1.28004	0.257903	0.401531	FCHO2,
2:84638887|84655893	-4.62689	6.85024	1.28004	0.257903	0.401531	ANKDD1B,
2:85573904|85583208	-4.62689	6.85024	1.28004	0.257903	0.401531	IQGAP2,
2:85594121|85597549	-4.62689	6.85024	1.28004	0.257903	0.401531	IQGAP2,
2:88144038|88147594	-4.62689	6.85024	1.28004	0.257903	0.401531	HOMER1,
3:10962194|10962666	-4.62689	6.85024	1.28004	0.257903	0.401531	BUD23,
3:113268078|113276969	-4.62689	6.85024	1.28004	0.257903	0.401531	DTNB,
3:77936961|77946126	-4.62689	6.85024	1.28004	0.257903	0.401531	VPS54,
3:78579401|78628473	-4.62689	6.85024	1.28004	0.257903	0.401531	WDPCP,
3:80696277|80723861	-4.62689	6.85024	1.28004	0.257903	0.401531	KIAA1841,
4:129728388|129737421	-4.62689	6.85024	1.28004	0.257903	0.401531	ODF2L,
4:41968917|41969658	-4.62689	6.85024	1.28004	0.257903	0.401531	DPY19L4,
4:81722194|81769869	-4.62689	6.85024	1.28004	0.257903	0.401531	NME7,
4:88723352|88740487	-4.62689	6.85024	1.28004	0.257903	0.401531	ATF6,
5:28850613|28858296	-4.62689	6.85024	1.28004	0.257903	0.401531	XPOT,
5:7326333|7331876	-4.62689	6.85024	1.28004	0.257903	0.401531	EP300,
5:84007999|84009953	-4.62689	6.85024	1.28004	0.257903	0.401531	UHRF1BP1L,
5:92992680|92993106	-4.62689	6.85024	1.28004	0.257903	0.401531	ATP2B1,
6:135487968|135493279	-4.62689	6.85024	1.28004	0.257903	0.401531	MIGA1,
6:146822109|146829663	-4.62689	6.85024	1.28004	0.257903	0.401531	LEPR,
6:36428808|36449049	-4.62689	6.85024	1.28004	0.257903	0.401531	LONP2,
6:52977944|53015810	-4.62689	6.85024	1.28004	0.257903	0.401531	SAE1,
6:69170746|69179898	-4.62689	6.85024	1.28004	0.257903	0.401531	RERE,
6:70423355|70430862	-4.62689	6.85024	1.28004	0.257903	0.401531	UBE4B,
6:91566041|91594295	-4.62689	6.85024	1.28004	0.257903	0.401531	ZMYM4,
6:97031228|97064987	-4.62689	6.85024	1.28004	0.257903	0.401531	n/a,
7:112361745|112373011	-4.62689	6.85024	1.28004	0.257903	0.401531	TTC7B,
8:118420283|118428938	-4.62689	6.85024	1.28004	0.257903	0.401531	NFKB1,
9:120131617|120144188	-4.62689	6.85024	1.28004	0.257903	0.401531	RASAL2,
9:64541904|64551059	-4.62689	6.85024	1.28004	0.257903	0.401531	n/a,
9:8495639|8496682	-4.62689	6.85024	1.28004	0.257903	0.401531	C2CD3,
X:122310312|122331263	-4.62689	6.85024	1.28004	0.257903	0.401531	MTM1,
X:46332204|46333617	-4.62689	6.85024	1.28004	0.257903	0.401531	HUWE1,
X:89086461|89088638	-4.62689	6.85024	1.28004	0.257903	0.401531	COL4A5,
13:146263456|146274001	-4.62599	6.85099	1.28012	0.257889	0.401531	USF3,
1:14674475|14678459	-4.62599	6.85099	1.28012	0.257889	0.401531	CCDC170,
3:106386726|106440962	-4.62599	6.85099	1.28012	0.257889	0.401531	LTBP1,
10:13395616|13399198	-4.62509	6.85174	1.28019	0.257874	0.401531	LBR,
10:41383142|41403128	-4.62509	6.85174	1.28019	0.257874	0.401531	SVIL,
10:7667574|7780971	-4.62509	6.85174	1.28019	0.257874	0.401531	GPATCH2,
11:12716515|12728176	-4.62509	6.85174	1.28019	0.257874	0.401531	SMAD9,
11:65281607|65286894	-4.62509	6.85174	1.28019	0.257874	0.401531	DNAJC3,
13:196822768|196836405	-4.62509	6.85174	1.28019	0.257874	0.401531	IL10RB,
13:2369671|2370297	-4.62509	6.85174	1.28019	0.257874	0.401531	n/a,
14:103750603|103796836	-4.62509	6.85174	1.28019	0.257874	0.401531	CPEB3,
14:40965365|40975404	-4.62509	6.85174	1.28019	0.257874	0.401531	ANKRD13A,
14:61107942|61119030	-4.62509	6.85174	1.28019	0.257874	0.401531	BMS1,
14:71512887|71526357	-4.62509	6.85174	1.28019	0.257874	0.401531	RUFY2,
14:72893252|72909762	-4.62509	6.85174	1.28019	0.257874	0.401531	COL13A1,
15:104594969|104600168	-4.62509	6.85174	1.28019	0.257874	0.401531	NIF3L1,
15:106928943|106929497	-4.62509	6.85174	1.28019	0.257874	0.401531	n/a,
15:126562067|126595470	-4.62509	6.85174	1.28019	0.257874	0.401531	DOCK10,
17:11791057|11809168	-4.62509	6.85174	1.28019	0.257874	0.401531	RNF170,
17:14619384|14685889	-4.62509	6.85174	1.28019	0.257874	0.401531	C20orf196,
18:18875928|18905375	-4.62509	6.85174	1.28019	0.257874	0.401531	UBE2H,
18:36987437|37009239	-4.62509	6.85174	1.28019	0.257874	0.401531	ELMO1,
18:54260019|54269615	-4.62509	6.85174	1.28019	0.257874	0.401531	SUGCT,
1:144967552|144968613	-4.62509	6.85174	1.28019	0.257874	0.401531	TJP1,
2:116750435|116783960	-4.62509	6.85174	1.28019	0.257874	0.401531	DCP2,
2:126865252|126865448	-4.62509	6.85174	1.28019	0.257874	0.401531	CEP120,
2:135245331|135252430	-4.62509	6.85174	1.28019	0.257874	0.401531	AFF4,
2:4436087|4440048	-4.62509	6.85174	1.28019	0.257874	0.401531	PPP6R3,
2:73322629|73330844	-4.62509	6.85174	1.28019	0.257874	0.401531	SAFB,
2:82037772|82045476	-4.62509	6.85174	1.28019	0.257874	0.401531	SFXN1,
2:88066203|88070008	-4.62509	6.85174	1.28019	0.257874	0.401531	JMY,
3:115211302|115219189	-4.62509	6.85174	1.28019	0.257874	0.401531	n/a
3:70184898|70295087	-4.62509	6.85174	1.28019	0.257874	0.401531	EXOC6B,
4:123947026|123998502	-4.62509	6.85174	1.28019	0.257874	0.401531	CCDC18,
5:35769902|35780762	-4.62509	6.85174	1.28019	0.257874	0.401531	RAB21,
5:65782035|65782627	-4.62509	6.85174	1.28019	0.257874	0.401531	n/a,
5:93012763|93025709	-4.62509	6.85174	1.28019	0.257874	0.401531	ATP2B1,
6:150297723|150327395	-4.62509	6.85174	1.28019	0.257874	0.401531	PATJ,
6:36154746|36156439	-4.62509	6.85174	1.28019	0.257874	0.401531	N4BP1,
7:61121465|61137643	-4.62509	6.85174	1.28019	0.257874	0.401531	n/a,
7:80336806|80346071	-4.62509	6.85174	1.28019	0.257874	0.401531	KATNBL1,
7:91526138|91526632	-4.62509	6.85174	1.28019	0.257874	0.401531	ZFYVE26,
8:10934377|10949574	-4.62509	6.85174	1.28019	0.257874	0.401531	FBXL5,
8:1666510|1675092	-4.62509	6.85174	1.28019	0.257874	0.401531	ADD1,
8:55633660|55642319	-4.62509	6.85174	1.28019	0.257874	0.401531	AASDH,
8:71797612|71829299	-4.62509	6.85174	1.28019	0.257874	0.401531	n/a,
9:120696934|120703705	-4.62509	6.85174	1.28019	0.257874	0.401531	RALGPS2,
9:121616521|121622956	-4.62509	6.85174	1.28019	0.257874	0.401531	CEP350,
9:92403240|92403401	-4.62509	6.85174	1.28019	0.257874	0.401531	CCDC126,
AEMK02000452.1:2255233|2256356	-4.62509	6.85174	1.28019	0.257874	0.401531	PPP1R13B,
X:78666497|78689628	-4.62509	6.85174	1.28019	0.257874	0.401531	DIAPH2,
10:65589730|65617693	-4.61441	6.84483	1.27656	0.258551	0.401531	n/a,
12:31358562|31388511	-4.61441	6.84483	1.27656	0.258551	0.401531	STXBP4,
12:36095775|36107578	-4.61441	6.84483	1.27656	0.258551	0.401531	TUBD1,
13:160189396|160204381	-4.61441	6.84483	1.27656	0.258551	0.401531	ST3GAL6,
14:117576052|117606327	-4.61441	6.84483	1.27656	0.258551	0.401531	SORCS1,
14:30280117|30283535	-4.61441	6.84483	1.27656	0.258551	0.401531	ZCCHC8,
14:75349022|75402610	-4.61441	6.84483	1.27656	0.258551	0.401531	MICU1,
16:52777616|52778746	-4.61441	6.84483	1.27656	0.258551	0.401531	n/a,
1:109012434|109012601	-4.61441	6.84483	1.27656	0.258551	0.401531	TPM1,
1:119079826|119103231	-4.61441	6.84483	1.27656	0.258551	0.401531	FAM214A,
1:20525842|20531840	-4.61441	6.84483	1.27656	0.258551	0.401531	UTRN,
1:205468054|205527866	-4.61441	6.84483	1.27656	0.258551	0.401531	CNTLN,
1:250097104|250104857	-4.61441	6.84483	1.27656	0.258551	0.401531	TMEM245,
2:114762651|114772430	-4.61441	6.84483	1.27656	0.258551	0.401531	MAN2A1,
2:132268115|132296149	-4.61441	6.84483	1.27656	0.258551	0.401531	ADAMTS19,
3:9529512|9540038	-4.61441	6.84483	1.27656	0.258551	0.401531	CUX1,
4:125748990|125783720	-4.61441	6.84483	1.27656	0.258551	0.401531	ZNF644,
4:2858804|2868663	-4.61441	6.84483	1.27656	0.258551	0.401531	PTK2,
5:33648975|33726294	-4.61441	6.84483	1.27656	0.258551	0.401531	n/a
5:78442065|78471677	-4.61441	6.84483	1.27656	0.258551	0.401531	SENP1,
5:88859287|88861412	-4.61441	6.84483	1.27656	0.258551	0.401531	CEP83,
6:37638268|37651246	-4.61441	6.84483	1.27656	0.258551	0.401531	GPT2,
6:73137692|73172671	-4.61441	6.84483	1.27656	0.258551	0.401531	n/a
6:99455157|99505669	-4.61441	6.84483	1.27656	0.258551	0.401531	PTPRM,
7:15857181|15858761	-4.61441	6.84483	1.27656	0.258551	0.401531	E2F3,
7:56508170|56526919	-4.61441	6.84483	1.27656	0.258551	0.401531	ETFA,
8:104710257|104719288	-4.61441	6.84483	1.27656	0.258551	0.401531	SYNPO2,
9:122444354|122452909	-4.61441	6.84483	1.27656	0.258551	0.401531	XPR1,
9:20809498|20812474	-4.61441	6.84483	1.27656	0.258551	0.401531	TMEM135,
9:92495575|92501670	-4.61441	6.84483	1.27656	0.258551	0.401531	SLC25A40,
9:98441195|98441348	-4.61441	6.84483	1.27656	0.258551	0.401531	HGF,
14:136678729|136684752	-4.55547	6.81956	1.27236	0.259337	0.401531	DOCK1,
8:66145983|66152649	-4.55462	6.82037	1.27202	0.2594	0.401531	n/a,n/a,
10:11476652|11483635	4.50786	6.78664	1.43193	0.231463	0.401531	BROX,
10:15069725|15077452	4.50786	6.78664	1.43193	0.231463	0.401531	AHCTF1,
10:16499157|16522506	4.50786	6.78664	1.43193	0.231463	0.401531	AKT3,
10:16541738|16607933	4.50786	6.78664	1.43193	0.231463	0.401531	AKT3,
10:26195575|26198901	4.50786	6.78664	1.43193	0.231463	0.401531	n/a,
10:42063516|42194913	4.50786	6.78664	1.43193	0.231463	0.401531	n/a
10:42497973|42510787	4.50786	6.78664	1.43193	0.231463	0.401531	ARHGAP12,
11:24726868|24739289	4.50786	6.78664	1.43193	0.231463	0.401531	n/a,
11:67200730|67217022	4.50786	6.78664	1.43193	0.231463	0.401531	FARP1,
12:11402580|11418177	4.50786	6.78664	1.43193	0.231463	0.401531	ABCA8,
12:18003979|18004384	4.50786	6.78664	1.43193	0.231463	0.401531	PLEKHM1,
12:27473364|27499620	4.50786	6.78664	1.43193	0.231463	0.401531	MBTD1,
12:39714543|39716761	4.50786	6.78664	1.43193	0.231463	0.401531	TAF15,
12:45724053|45733886	4.50786	6.78664	1.43193	0.231463	0.401531	TAOK1,
12:51640771|51680596	4.50786	6.78664	1.43193	0.231463	0.401531	RABEP1,
13:32466924|32475162	4.50786	6.78664	1.43193	0.231463	0.401531	RBM6,
13:35084780|35101407	4.50786	6.78664	1.43193	0.231463	0.401531	SFMBT1,
13:77255800|77263360	4.50786	6.78664	1.43193	0.231463	0.401531	PCCB,
14:120993720|121001784	4.50786	6.78664	1.43193	0.231463	0.401531	SMC3,
14:12323741|12384171	4.50786	6.78664	1.43193	0.231463	0.401531	FZD3,
14:128100018|128100250	4.50786	6.78664	1.43193	0.231463	0.401531	RAB11FIP2,
14:131556704|131569467	4.50786	6.78664	1.43193	0.231463	0.401531	ATE1,
14:41000560|41003476	4.50786	6.78664	1.43193	0.231463	0.401531	GIT2,
14:6745390|6746054	4.50786	6.78664	1.43193	0.231463	0.401531	PPP3CC,
14:71993896|72011017	4.50786	6.78664	1.43193	0.231463	0.401531	DDX50,
14:85576061|85579362	4.50786	6.78664	1.43193	0.231463	0.401531	CCSER2,
14:9306169|9321805	4.50786	6.78664	1.43193	0.231463	0.401531	DOCK5,
15:125773918|125777791	4.50786	6.78664	1.43193	0.231463	0.401531	SERPINE2,
17:11044273|11050005	4.50786	6.78664	1.43193	0.231463	0.401531	KAT6A,
17:37838591|37854328	4.50786	6.78664	1.43193	0.231463	0.401531	ITCH,
18:11062517|11063935	4.50786	6.78664	1.43193	0.231463	0.401531	TRIM24,
18:5314027|5316439	4.50786	6.78664	1.43193	0.231463	0.401531	GALNT11,
18:7797516|7801676	4.50786	6.78664	1.43193	0.231463	0.401531	MGAM2,
1:109291824|109294665	4.50786	6.78664	1.43193	0.231463	0.401531	TLN2,
1:119147938|119152992	4.50786	6.78664	1.43193	0.231463	0.401531	MYO5A,
1:129106542|129114618	4.50786	6.78664	1.43193	0.231463	0.401531	TMEM87A,
1:15224464|15250781	4.50786	6.78664	1.43193	0.231463	0.401531	MTHFD1L,
1:169551755|169559446	4.50786	6.78664	1.43193	0.231463	0.401531	MYO9A,
1:187840447|187845827	4.50786	6.78664	1.43193	0.231463	0.401531	n/a,
1:204190143|204211163	4.50786	6.78664	1.43193	0.231463	0.401531	ADAMTSL1,
1:236037546|236061313	4.50786	6.78664	1.43193	0.231463	0.401531	UNC13B,
1:253012174|253056412	4.50786	6.78664	1.43193	0.231463	0.401531	PTBP3,
1:270112842|270131332	4.50786	6.78664	1.43193	0.231463	0.401531	FNBP1,
1:28641447|28685342	4.50786	6.78664	1.43193	0.231463	0.401531	AHI1,
1:31980772|31982095	4.50786	6.78664	1.43193	0.231463	0.401531	MED23,
1:96447977|96472730	4.50786	6.78664	1.43193	0.231463	0.401531	PIAS2,
2:101631049|101682787	4.50786	6.78664	1.43193	0.231463	0.401531	MCTP1,
2:40921354|40925620	4.50786	6.78664	1.43193	0.231463	0.401531	n/a
2:61459694|61461671	4.50786	6.78664	1.43193	0.231463	0.401531	TPM4,
2:76460971|76461967	4.50786	6.78664	1.43193	0.231463	0.401531	AP3D1,
2:85605886|85626028	4.50786	6.78664	1.43193	0.231463	0.401531	IQGAP2,
2:91768020|91773257	4.50786	6.78664	1.43193	0.231463	0.401531	VCAN,
3:101765610|101790729	4.50786	6.78664	1.43193	0.231463	0.401531	HNRNPLL,
3:103704319|103773127	4.50786	6.78664	1.43193	0.231463	0.401531	CRIM1,
3:113142605|113158626	4.50786	6.78664	1.43193	0.231463	0.401531	n/a,
3:37538296|37541695	4.50786	6.78664	1.43193	0.231463	0.401531	UBN1,
3:94440419|94519807	4.50786	6.78664	1.43193	0.231463	0.401531	PRKCE,
4:1060588|1067334	4.50786	6.78664	1.43193	0.231463	0.401531	ZC3H3,
4:106166396|106179496	4.50786	6.78664	1.43193	0.231463	0.401531	TRIM33,
4:117720900|117775497	4.50786	6.78664	1.43193	0.231463	0.401531	CDC14A,
4:16034713|16042097	4.50786	6.78664	1.43193	0.231463	0.401531	ATAD2,
4:46792077|46795474	4.50786	6.78664	1.43193	0.231463	0.401531	NBN,
4:65233835|65235030	4.50786	6.78664	1.43193	0.231463	0.401531	NCOA2,
4:72041615|72059005	4.50786	6.78664	1.43193	0.231463	0.401531	ASPH,
4:94446190|94459688	4.50786	6.78664	1.43193	0.231463	0.401531	ASH1L,
5:2688838|2701290	4.50786	6.78664	1.43193	0.231463	0.401531	TBC1D22A,
5:58079141|58092968	4.50786	6.78664	1.43193	0.231463	0.401531	ATF7IP,
5:67208993|67209700	4.50786	6.78664	1.43193	0.231463	0.401531	TULP3,
5:776735|788894	4.50786	6.78664	1.43193	0.231463	0.401531	BRD1,
5:83252820|83257730	4.50786	6.78664	1.43193	0.231463	0.401531	ANO4,
6:17424163|17424627	4.50786	6.78664	1.43193	0.231463	0.401531	NFAT5,
6:87863719|87874230	4.50786	6.78664	1.43193	0.231463	0.401531	SNRNP40,
7:10004236|10043352	4.50786	6.78664	1.43193	0.231463	0.401531	RANBP9,
7:60112737|60125010	4.50786	6.78664	1.43193	0.231463	0.401531	NEO1,
8:124703683|124759406	4.50786	6.78664	1.43193	0.231463	0.401531	BMPR1B,
8:135030457|135034066	4.50786	6.78664	1.43193	0.231463	0.401531	HELQ,
8:66104413|66112458	4.50786	6.78664	1.43193	0.231463	0.401531	YTHDC1,
8:74191879|74202985	4.50786	6.78664	1.43193	0.231463	0.401531	n/a,
8:80800577|80839116	4.50786	6.78664	1.43193	0.231463	0.401531	ARHGAP10,
9:104960017|104984915	4.50786	6.78664	1.43193	0.231463	0.401531	KMT2E,
9:122539626|122561371	4.50786	6.78664	1.43193	0.231463	0.401531	STX6,
9:295808|312050	4.50786	6.78664	1.43193	0.231463	0.401531	DENND5A,
9:33731308|33735453	4.50786	6.78664	1.43193	0.231463	0.401531	n/a,
9:8471324|8474887	4.50786	6.78664	1.43193	0.231463	0.401531	C2CD3,
9:9997870|10008197	4.50786	6.78664	1.43193	0.231463	0.401531	n/a,
AEMK02000452.1:3474375|3484061	4.50786	6.78664	1.43193	0.231463	0.401531	MTA1,
X:106759505|106779888	4.50786	6.78664	1.43193	0.231463	0.401531	ZNF280C,
X:115973|118361	4.50786	6.78664	1.43193	0.231463	0.401531	ARSD,
X:60437209|60444645	4.50786	6.78664	1.43193	0.231463	0.401531	UPRT,
X:64707443|64717003	4.50786	6.78664	1.43193	0.231463	0.401531	n/a,
Y:2392060|2398798	4.50786	6.78664	1.43193	0.231463	0.401531	n/a
10:5770011|5777849	-4.50587	6.79876	1.27032	0.259719	0.401531	KCTD3,
4:18795587|18796063	-4.50587	6.79876	1.27032	0.259719	0.401531	COL14A1,
10:29203364|29210164	-4.50508	6.79961	1.26998	0.259782	0.401531	GOLM1,
11:18350469|18355949	-4.50508	6.79961	1.26998	0.259782	0.401531	CAB39L,
12:14216841|14218889	-4.50508	6.79961	1.26998	0.259782	0.401531	BPTF,
12:14685735|14701482	-4.50508	6.79961	1.26998	0.259782	0.401531	PECAM1,
13:53085574|53098994	-4.50508	6.79961	1.26998	0.259782	0.401531	EIF4E3,
13:53090589|53098994	-4.50508	6.79961	1.26998	0.259782	0.401531	EIF4E3,
13:82274440|82306675	-4.50508	6.79961	1.26998	0.259782	0.401531	RASA2,
14:72217555|72231451	-4.50508	6.79961	1.26998	0.259782	0.401531	VPS26A,
15:123358291|123358499	-4.50508	6.79961	1.26998	0.259782	0.401531	n/a
15:128947597|128956466	-4.50508	6.79961	1.26998	0.259782	0.401531	AGFG1,
15:33441214|33444270	-4.50508	6.79961	1.26998	0.259782	0.401531	ARHGEF10,
15:59169716|59185795	-4.50508	6.79961	1.26998	0.259782	0.401531	UGGT1,
16:25565488|25618464	-4.50508	6.79961	1.26998	0.259782	0.401531	n/a
17:28557861|28559563	-4.50508	6.79961	1.26998	0.259782	0.401531	RALGAPA2,
18:16583749|16605796	-4.50508	6.79961	1.26998	0.259782	0.401531	n/a,
18:29122311|29142960	-4.50508	6.79961	1.26998	0.259782	0.401531	ST7,
1:265357209|265369337	-4.50508	6.79961	1.26998	0.259782	0.401531	NR6A1,
2:27885606|27899766	-4.50508	6.79961	1.26998	0.259782	0.401531	TCP11L1,
2:8377390|8390219	-4.50508	6.79961	1.26998	0.259782	0.401531	ATL3,
3:113564449|113565062	-4.50508	6.79961	1.26998	0.259782	0.401531	DNMT3A,
3:28645515|28657996	-4.50508	6.79961	1.26998	0.259782	0.401531	PARN,
3:32195320|32197396	-4.50508	6.79961	1.26998	0.259782	0.401531	CIITA,
3:58059590|58077167	-4.50508	6.79961	1.26998	0.259782	0.401531	RMND5A,
3:94944703|94974100	-4.50508	6.79961	1.26998	0.259782	0.401531	SRBD1,
4:85042370|85053239	-4.50508	6.79961	1.26998	0.259782	0.401531	ALDH9A1,
5:6185346|6195200	-4.50508	6.79961	1.26998	0.259782	0.401531	POLDIP3,
6:103901547|103929043	-4.50508	6.79961	1.26998	0.259782	0.401531	SMCHD1,
[truncated: 3,879 more rows]
