# Supplementary material for: Identification of Ovarian Circular RNAs and Differential Expression Analysis between MeiShan and Large White Pigs
Source: Animals (Basel). 2020 Jun 29;10(7):1114. doi: 10.3390/ani10071114 (PMC7401585; doi:10.3390/ani10071114)
Supplement: Supplementary file 1 [file animals-10-01114-s001.zip › Table_S4.xlsx]

## Sheet: different.expression.2
Gene_ID	logFC	logCPM	PValue	FDR
ENSSSCG00000040333	12.5578	2.6439	1.06185e-08	3.34612e-06
ENSSSCG00000021767	-10.6049	6.20397	9.74289e-24	5.06582e-20
ENSSSCG00000028691	9.45561	9.53528	9.62621e-13	1.00103e-09
ENSSSCG00000020771	-5.33292	7.87575	0.000162908	0.00990693
ENSSSCG00000014091	-5.28414	2.60651	7.33802e-09	2.47183e-06
ENSSSCG00000035077	-4.972	8.44823	8.50885e-05	0.00641185
ENSSSCG00000038610	-4.86488	6.71328	0.000106013	0.00747059
ENSSSCG00000006455	4.69766	3.69215	4.41048e-07	8.99306e-05
ENSSSCG00000006287	-4.5532	6.58082	5.18124e-14	6.73497e-11
ENSSSCG00000023322	-4.26706	6.22199	0.000296707	0.0150226
ENSSSCG00000010948	-4.0188	6.92514	4.26896e-05	0.00392858
ENSSSCG00000033100	-4.0187	3.83842	4.34232e-15	7.52596e-12
ENSSSCG00000009870	4.01309	3.43586	2.47165e-08	7.34361e-06
ENSSSCG00000002013	3.98272	8.96846	1.95825e-32	2.03638e-28
ENSSSCG00000015353	3.82191	7.26614	2.83387e-10	1.55102e-07
ENSSSCG00000002529	-3.78577	5.33005	5.46301e-23	1.42024e-19
ENSSSCG00000006875	-3.77912	2.90934	1.02985e-05	0.00129927
ENSSSCG00000033383	3.76486	6.20868	3.86136e-23	1.33847e-19
ENSSSCG00000033790	3.761	3.34128	0.000150929	0.00961828
ENSSSCG00000005502	3.72103	3.04298	9.42987e-05	0.00691119
ENSSSCG00000006289	-3.71664	4.82249	1.91557e-10	1.17176e-07
ENSSSCG00000001999	3.59011	4.34813	4.22886e-06	0.000628228
ENSSSCG00000013887	-3.53942	6.17954	0.00692311	0.118022
ENSSSCG00000009245	3.49225	5.78537	1.69455e-22	3.52433e-19
ENSSSCG00000004530	3.41667	3.12676	2.9379e-08	8.25707e-06
ENSSSCG00000004052	3.31999	3.12501	2.11577e-07	4.68126e-05
ENSSSCG00000000659	3.19444	3.38604	7.61397e-11	6.09059e-08
ENSSSCG00000039940	3.17485	2.45105	1.30441e-10	9.04306e-08
ENSSSCG00000007373	3.14072	3.16701	0.000113706	0.00783065
ENSSSCG00000015581	-3.12282	5.91272	0.000336149	0.0161088
ENSSSCG00000023806	-3.08917	3.79037	2.48002e-06	0.000390753
ENSSSCG00000036469	-3.08443	4.30566	0.00022223	0.0122924
ENSSSCG00000028674	3.04619	4.47482	3.35073e-11	2.90369e-08
ENSSSCG00000017473	-3.00649	6.41791	0.000769279	0.0287408
ENSSSCG00000016233	-2.93714	9.23816	6.16959e-05	0.00505177
ENSSSCG00000039813	-2.83029	2.91618	1.48982e-09	6.19705e-07
ENSSSCG00000027275	-2.82174	4.13514	0.000201438	0.0115732
ENSSSCG00000020736	2.78235	7.1528	1.33285e-07	3.15006e-05
ENSSSCG00000000252	-2.76592	2.6708	0.0016656	0.0475839
ENSSSCG00000010278	-2.72899	3.33052	6.33112e-08	1.64593e-05
ENSSSCG00000025483	-2.72884	7.18297	0.00227651	0.059332
ENSSSCG00000017562	-2.68735	4.46397	0.000106316	0.00747059
ENSSSCG00000023684	-2.66653	3.97673	1.31775e-06	0.000236264
ENSSSCG00000035610	-2.6381	4.86308	0.00163941	0.0469647
ENSSSCG00000026302	-2.62914	5.51446	0.000522445	0.0223365
ENSSSCG00000036201	-2.61497	5.99304	0.0206621	0.21925
ENSSSCG00000004807	2.59663	5.2669	4.90944e-14	6.73497e-11
ENSSSCG00000015894	2.58906	4.45095	1.05482e-05	0.00130584
ENSSSCG00000015785	-2.57245	3.7791	3.61814e-10	1.88125e-07
ENSSSCG00000031616	-2.54598	2.71021	4.44501e-05	0.0039848
ENSSSCG00000009331	2.53876	7.18081	1.09519e-10	8.13489e-08
ENSSSCG00000009755	2.52671	7.68565	1.74393e-10	1.13344e-07
ENSSSCG00000007235	-2.42032	4.88963	0.00152521	0.0453839
ENSSSCG00000010800	-2.396	3.97799	3.78935e-05	0.00364865
ENSSSCG00000014875	-2.3871	4.69767	4.89412e-10	2.31336e-07
ENSSSCG00000023320	2.37861	2.63114	3.43402e-07	7.14207e-05
ENSSSCG00000007473	2.36484	5.322	1.52741e-07	3.52968e-05
ENSSSCG00000009642	-2.35347	6.98309	1.58342e-05	0.0017517
ENSSSCG00000016218	-2.34562	4.8831	0.000148615	0.00953981
ENSSSCG00000033451	-2.33168	5.14043	0.000618132	0.0248442
ENSSSCG00000023710	2.30201	3.32192	8.92868e-09	2.90154e-06
ENSSSCG00000003777	-2.29749	3.59176	4.99459e-05	0.00442159
ENSSSCG00000008957	-2.27481	3.93305	3.24813e-05	0.00327935
ENSSSCG00000015961	-2.27347	2.77764	9.53968e-08	2.30705e-05
ENSSSCG00000000810	-2.26709	6.8093	0.00104999	0.0346629
ENSSSCG00000034167	-2.20305	6.36453	0.00312627	0.0731874
ENSSSCG00000017144	2.20299	6.38161	4.55478e-13	5.26279e-10
ENSSSCG00000025188	2.18663	4.73011	7.47205e-07	0.000143892
ENSSSCG00000004291	-2.18559	3.60557	3.35284e-05	0.00332059
ENSSSCG00000023630	-2.1751	3.88477	0.000145725	0.00953076
ENSSSCG00000040397	-2.15647	6.90137	5.51391e-10	2.493e-07
ENSSSCG00000007574	-2.1564	4.74183	0.00149273	0.044994
ENSSSCG00000029275	-2.15007	3.55883	1.99214e-05	0.00209255
ENSSSCG00000010912	-2.14228	3.5097	1.18332e-05	0.00143086
ENSSSCG00000005211	-2.14061	4.73167	0.00354439	0.0785888
ENSSSCG00000007603	-2.13976	6.48181	3.7703e-05	0.00364865
ENSSSCG00000024088	-2.13313	6.39371	0.000448563	0.020478
ENSSSCG00000006359	-2.13044	4.98785	0.0137839	0.175171
ENSSSCG00000022101	-2.12765	4.35113	6.71253e-07	0.000131705
ENSSSCG00000037377	-2.1075	3.09699	0.000221495	0.0122924
ENSSSCG00000037477	-2.10577	3.97932	3.10984e-08	8.2921e-06
ENSSSCG00000015135	-2.09777	8.86318	7.36866e-09	2.47183e-06
ENSSSCG00000008993	-2.07494	4.28093	0.000194189	0.0114031
ENSSSCG00000011610	-2.06734	4.73596	0.000203833	0.0116465
ENSSSCG00000013330	-2.0658	3.54151	0.000623553	0.0248442
ENSSSCG00000000907	-2.06476	5.79753	0.000477868	0.0214196
ENSSSCG00000008353	2.04855	5.40942	1.34424e-11	1.27079e-08
ENSSSCG00000009672	-2.04265	3.71568	4.06726e-06	0.000612977
ENSSSCG00000035147	-2.03148	7.03333	0.000384476	0.017929
ENSSSCG00000031526	-2.02286	5.89835	0.00110646	0.0358542
ENSSSCG00000010728	2.02271	3.47665	3.29902e-05	0.00329871
ENSSSCG00000014097	-2.00615	4.93884	1.97074e-05	0.00209255
ENSSSCG00000011110	-2.00505	5.57473	0.0138336	0.175171
ENSSSCG00000000144	1.99882	7.53333	2.63389e-10	1.52166e-07
ENSSSCG00000028623	-1.98866	7.62496	0.0114517	0.156693
ENSSSCG00000026293	1.98277	3.09863	0.219063	0.624775
ENSSSCG00000013351	-1.97313	6.78062	0.000776608	0.0287408
ENSSSCG00000021041	-1.96994	4.48024	6.33516e-09	2.2717e-06
ENSSSCG00000034827	1.94995	4.28916	0.000146847	0.00953981
ENSSSCG00000027998	-1.94185	4.19915	0.00779715	0.125515
ENSSSCG00000008842	1.94071	6.35073	6.6669e-05	0.00537435
ENSSSCG00000036152	1.9222	7.03601	0.0120642	0.16122
ENSSSCG00000000419	1.90106	7.28209	8.43886e-10	3.65649e-07
ENSSSCG00000015543	-1.8985	3.46922	0.00049022	0.02146
ENSSSCG00000036331	-1.87293	4.89733	5.72393e-09	2.12583e-06
ENSSSCG00000029199	1.86669	2.75256	0.000215472	0.0120982
ENSSSCG00000017923	1.86327	4.13849	1.29483e-05	0.00149611
ENSSSCG00000003377	1.85513	6.44385	1.67117e-09	6.68402e-07
ENSSSCG00000028052	-1.85078	8.24357	0.00271372	0.0664331
ENSSSCG00000040080	-1.84504	4.35371	0.0322164	0.27171
ENSSSCG00000011402	1.83981	3.01589	0.122278	0.494583
ENSSSCG00000034442	1.83894	5.09659	4.87147e-10	2.31336e-07
ENSSSCG00000009932	1.83005	6.07694	2.12771e-08	6.50766e-06
ENSSSCG00000021624	-1.82705	3.84587	0.000210645	0.0119368
ENSSSCG00000011450	-1.82653	3.67985	0.000612917	0.0248005
ENSSSCG00000000854	1.81134	3.63673	0.000216393	0.0120982
ENSSSCG00000004632	-1.81107	4.91143	0.00155663	0.0457271
ENSSSCG00000003616	1.78371	4.42884	0.000122384	0.00826407
ENSSSCG00000023141	1.77839	2.96709	4.35583e-05	0.00397335
ENSSSCG00000016900	-1.77608	3.7143	0.000111266	0.007717
ENSSSCG00000026425	1.77235	4.24168	0.000229473	0.0125594
ENSSSCG00000000837	-1.7693	4.82101	0.00833209	0.131702
ENSSSCG00000031122	-1.76731	4.07882	0.00417123	0.0850522
ENSSSCG00000036893	1.7672	7.1586	4.05403e-05	0.003798
ENSSSCG00000003479	-1.76694	4.25045	0.0440192	0.313531
ENSSSCG00000004596	1.75861	3.26869	1.57283e-05	0.0017517
ENSSSCG00000016780	-1.75773	2.74075	0.00023741	0.0127919
ENSSSCG00000017178	-1.75602	5.5631	0.0189159	0.209709
ENSSSCG00000029039	-1.74844	4.26915	0.00306907	0.0722064
ENSSSCG00000004675	1.74723	4.70146	2.12484e-06	0.000350733
ENSSSCG00000000142	1.74362	5.54491	2.57282e-08	7.43188e-06
ENSSSCG00000016200	-1.73855	4.46352	1.71593e-06	0.000292696
ENSSSCG00000008677	-1.73685	4.53051	0.00238997	0.0613661
ENSSSCG00000016658	-1.73665	4.34831	0.00577184	0.103843
ENSSSCG00000024791	1.71491	8.5085	8.81715e-08	2.23172e-05
ENSSSCG00000008857	1.71132	8.55997	2.30962e-05	0.00240177
ENSSSCG00000022823	-1.71102	4.3162	0.0058547	0.104768
ENSSSCG00000037929	-1.70481	4.21761	0.00797482	0.127833
ENSSSCG00000008984	-1.7038	4.8142	2.47891e-06	0.000390753
ENSSSCG00000026248	-1.70231	3.95326	0.000159416	0.00986764
ENSSSCG00000012049	1.70091	3.46672	0.000472584	0.0212745
ENSSSCG00000009666	-1.70077	3.7717	0.000528386	0.0223365
ENSSSCG00000010340	1.69973	8.60368	2.47475e-07	5.36143e-05
ENSSSCG00000028643	-1.69764	4.23125	0.0102706	0.147315
ENSSSCG00000034595	-1.69097	5.06534	0.0047174	0.0927339
ENSSSCG00000014326	-1.68203	4.22118	0.0196821	0.213463
ENSSSCG00000028277	-1.67525	4.10462	5.336e-06	0.000781535
ENSSSCG00000009722	-1.67038	6.9015	8.32319e-07	0.000157369
ENSSSCG00000001097	-1.6648	4.82744	0.00625243	0.109092
ENSSSCG00000033321	-1.66255	3.67413	0.0038034	0.0818613
ENSSSCG00000009664	1.65965	5.52481	0.000844905	0.0300896
ENSSSCG00000039112	-1.65658	4.77676	0.000983975	0.0331749
ENSSSCG00000033641	1.64549	4.81861	1.03702e-05	0.00129927
ENSSSCG00000036307	-1.64348	6.63324	9.15637e-06	0.00117552
ENSSSCG00000010400	-1.64313	6.64031	0.00113645	0.036475
ENSSSCG00000006773	-1.64026	3.87978	0.000117103	0.00801156
ENSSSCG00000017226	1.63554	5.96546	3.06281e-08	8.2921e-06
ENSSSCG00000025672	-1.63193	6.36982	5.68783e-05	0.00480876
ENSSSCG00000013400	-1.62851	5.94383	5.70992e-07	0.000114187
ENSSSCG00000006288	-1.62816	4.88513	0.00107098	0.0351328
ENSSSCG00000022846	-1.62625	5.6538	0.0110272	0.153715
ENSSSCG00000015045	-1.62514	5.08541	8.02486e-06	0.00106988
ENSSSCG00000002815	-1.62032	6.70544	0.00843654	0.132525
ENSSSCG00000038945	-1.61949	3.63158	0.0100064	0.145737
ENSSSCG00000032931	-1.61748	7.05998	0.00230523	0.0597807
ENSSSCG00000017498	1.60951	3.37988	7.34444e-05	0.00574247
ENSSSCG00000015753	-1.60291	4.62587	0.00532871	0.099307
ENSSSCG00000016806	-1.58657	5.32214	0.00293453	0.0698368
ENSSSCG00000034866	-1.58173	5.93619	3.28837e-07	6.97873e-05
ENSSSCG00000038562	-1.58115	3.41726	0.000307092	0.0151348
ENSSSCG00000009589	-1.58047	3.2151	0.000156221	0.00972777
ENSSSCG00000009704	-1.58029	4.43341	0.0114373	0.156693
ENSSSCG00000037432	-1.57381	4.17321	0.285064	0.68204
ENSSSCG00000032319	-1.57316	5.25501	6.04037e-06	0.000848836
ENSSSCG00000001835	-1.5712	7.15167	3.19202e-05	0.00327935
ENSSSCG00000016443	-1.56348	4.18627	0.00118039	0.0375379
ENSSSCG00000004628	-1.56316	4.53394	1.2409e-05	0.00146638
ENSSSCG00000028536	-1.56091	7.52442	7.08418e-05	0.00562354
ENSSSCG00000035863	1.55906	4.94298	9.36466e-07	0.000173898
ENSSSCG00000032395	-1.55701	4.37477	0.473635	0.807563
ENSSSCG00000032692	-1.5523	3.51531	0.000672405	0.0263862
ENSSSCG00000000693	-1.54945	4.72371	0.00188776	0.0517964
ENSSSCG00000014256	-1.54602	4.51675	0.0303069	0.262121
ENSSSCG00000008835	-1.5426	5.64194	0.00739058	0.122185
ENSSSCG00000006912	-1.54123	3.17165	0.00573813	0.103595
ENSSSCG00000004969	-1.54117	4.21715	0.0195775	0.21318
ENSSSCG00000009114	1.53663	5.88661	5.50698e-09	2.121e-06
ENSSSCG00000013248	-1.53608	5.09334	3.53601e-05	0.00346896
ENSSSCG00000002919	1.53153	3.72206	0.00028738	0.014868
ENSSSCG00000036705	-1.52848	2.73851	0.000251494	0.0133094
ENSSSCG00000038401	-1.52813	8.15837	1.9724e-06	0.000330823
ENSSSCG00000007456	-1.52538	7.58452	0.001624	0.046652
ENSSSCG00000040843	1.52509	8.16419	0.000929907	0.0319145
ENSSSCG00000003699	-1.52281	6.27618	0.0041677	0.0850522
ENSSSCG00000003702	-1.52215	6.81586	0.000147734	0.00953981
ENSSSCG00000003216	-1.51917	3.92848	0.0046605	0.0917888
ENSSSCG00000035402	-1.518	5.99898	8.63667e-06	0.00113687
ENSSSCG00000036669	1.51747	4.53393	0.0510618	0.336284
ENSSSCG00000016898	-1.51673	4.88837	0.0010002	0.033444
ENSSSCG00000008898	1.51585	3.90505	0.000913384	0.0316765
ENSSSCG00000034767	-1.51371	8.91041	2.00082e-07	4.52316e-05
ENSSSCG00000013260	-1.51074	6.43377	1.87685e-05	0.00203306
ENSSSCG00000011750	-1.50989	6.54117	5.77329e-06	0.000822418
ENSSSCG00000027312	-1.50803	5.3333	0.000306785	0.0151348
ENSSSCG00000033703	1.50482	5.22544	9.01357e-08	2.23172e-05
ENSSSCG00000017754	-1.50413	3.55626	0.00133357	0.0411509
ENSSSCG00000004961	1.5033	8.21026	1.71694e-06	0.000292696
ENSSSCG00000028331	-1.49927	8.61712	0.052981	0.342205
ENSSSCG00000004736	1.49773	3.81087	0.00730079	0.121279
ENSSSCG00000039080	-1.49736	6.68477	0.00601962	0.106459
ENSSSCG00000024312	1.4934	2.50661	0.00242057	0.061846
ENSSSCG00000025858	1.48406	5.52925	5.46025e-06	0.000788627
ENSSSCG00000012676	-1.47809	4.93587	3.94259e-05	0.00376138
ENSSSCG00000036618	1.47714	5.31231	6.14351e-06	0.000850264
ENSSSCG00000028373	1.47649	3.68513	0.00438927	0.0882862
ENSSSCG00000002378	1.47333	4.80152	3.15096e-06	0.000481866
ENSSSCG00000003514	-1.47235	10.7751	0.00168147	0.0477748
ENSSSCG00000032607	-1.4708	8.22251	0.000513057	0.0221381
ENSSSCG00000012141	1.47076	3.5364	0.000751143	0.0285078
ENSSSCG00000009720	-1.46701	3.5172	0.000892757	0.0313641
ENSSSCG00000031533	-1.45066	3.89021	0.000532248	0.0223365
ENSSSCG00000016531	-1.44936	3.46721	0.000535246	0.0223535
ENSSSCG00000002277	-1.44923	3.33709	0.000317353	0.0154213
ENSSSCG00000011416	-1.44703	4.57133	0.0196821	0.213463
ENSSSCG00000012278	1.44659	2.95459	0.00401695	0.0833779
ENSSSCG00000035908	-1.44586	4.03986	0.00214167	0.0566698
ENSSSCG00000031112	-1.44374	2.81985	0.000795975	0.0287408
ENSSSCG00000011936	1.43824	6.26933	0.00400904	0.0833779
ENSSSCG00000002623	1.43625	11.6898	0.00048283	0.02146
ENSSSCG00000014136	-1.4272	8.75592	0.0055819	0.102227
ENSSSCG00000006345	-1.42537	4.13911	0.00347243	0.0779526
ENSSSCG00000001008	1.42155	5.01818	6.21407e-06	0.000850264
ENSSSCG00000010023	1.41983	4.75795	0.000162077	0.00990693
ENSSSCG00000036049	-1.41906	5.52643	0.0209421	0.221008
ENSSSCG00000011306	1.41897	2.79215	0.176827	0.576852
ENSSSCG00000002474	-1.41672	4.03143	0.00041294	0.0190852
ENSSSCG00000009361	1.41566	6.6489	7.1861e-06	0.000970496
ENSSSCG00000032591	1.40501	4.01301	0.00109135	0.0356884
ENSSSCG00000010253	1.40319	8.48506	5.7885e-05	0.00485441
ENSSSCG00000033146	1.40208	6.47652	1.67688e-05	0.00183556
ENSSSCG00000031977	-1.3985	4.07006	0.0352018	0.28399
ENSSSCG00000018080	-1.39727	6.41558	0.00293477	0.0698368
ENSSSCG00000006542	-1.39251	3.22305	0.00182364	0.0506262
ENSSSCG00000033883	-1.39007	4.12925	7.21265e-05	0.00568215
ENSSSCG00000024009	1.38882	3.82353	0.000354593	0.0167962
ENSSSCG00000000519	1.3871	6.89642	0.00093791	0.0320833
ENSSSCG00000039862	-1.3866	4.89353	0.0211076	0.221268
ENSSSCG00000040923	-1.38554	3.9612	0.042216	0.307946
ENSSSCG00000008294	-1.38212	4.3758	0.128795	0.505603
ENSSSCG00000033672	-1.37742	7.71607	0.000832494	0.0297495
ENSSSCG00000016487	-1.37703	3.06381	0.00291581	0.0698368
ENSSSCG00000008854	-1.37689	4.82257	0.000528263	0.0223365
ENSSSCG00000013382	-1.37649	4.77358	0.0165249	0.19295
ENSSSCG00000001570	1.37623	4.70484	0.000122383	0.00826407
ENSSSCG00000017759	1.37469	5.46986	2.83237e-06	0.000439609
ENSSSCG00000003807	1.37439	6.55564	1.28006e-06	0.000233532
ENSSSCG00000010199	1.37411	3.1834	0.000503545	0.0218182
ENSSSCG00000005699	1.37354	2.90307	0.0400899	0.300494
ENSSSCG00000035366	-1.37188	6.28096	0.0115966	0.157416
ENSSSCG00000010325	-1.36811	3.7785	0.177452	0.577746
ENSSSCG00000007079	1.36687	4.26147	0.0013486	0.0414914
ENSSSCG00000011870	-1.36652	4.82227	0.000153397	0.00966772
ENSSSCG00000037016	1.36592	5.44645	1.26536e-05	0.00147848
ENSSSCG00000033018	1.365	7.8819	0.000171524	0.0103702
ENSSSCG00000009859	-1.36494	3.8511	0.00491786	0.0943591
ENSSSCG00000038929	-1.36341	4.9202	0.127809	0.504321
ENSSSCG00000015434	1.36003	5.493	1.4646e-05	0.00167366
ENSSSCG00000015375	-1.35984	4.78669	0.00169426	0.0479117
ENSSSCG00000001873	-1.35968	5.48783	7.65474e-05	0.0058755
ENSSSCG00000018026	-1.35655	4.27862	0.00258061	0.0644149
ENSSSCG00000021487	-1.3554	3.79738	0.0254225	0.241225
ENSSSCG00000003848	-1.35184	8.03647	0.0303842	0.262212
ENSSSCG00000011635	-1.35137	2.72475	0.000977069	0.0330962
ENSSSCG00000027792	1.35132	5.08976	0.00158039	0.0462944
ENSSSCG00000038536	-1.34697	3.69653	0.000909464	0.0316765
ENSSSCG00000011831	-1.34574	6.47354	0.0629587	0.37054
ENSSSCG00000015523	-1.3435	6.47196	0.00271508	0.0664331
ENSSSCG00000015311	1.34005	8.79368	7.01435e-05	0.00561094
ENSSSCG00000031311	-1.33724	4.09671	0.000195188	0.0114031
ENSSSCG00000039348	-1.32724	6.25029	0.000300309	0.0150534
ENSSSCG00000032203	-1.32692	3.79919	0.00183171	0.0506595
ENSSSCG00000018081	-1.32533	8.61897	0.00190374	0.0520974
ENSSSCG00000039890	-1.32495	3.74062	0.00531721	0.0992706
ENSSSCG00000001231	-1.32471	4.33841	0.0356409	0.285168
ENSSSCG00000006535	1.322	4.65559	0.000320018	0.0154785
ENSSSCG00000012494	1.31978	3.51969	0.0154852	0.186389
ENSSSCG00000012787	-1.31464	4.47926	0.00356367	0.0786806
ENSSSCG00000013249	-1.31455	8.28827	0.000450952	0.020478
ENSSSCG00000039921	-1.31396	4.17716	0.000102688	0.00741564
ENSSSCG00000000802	-1.31312	4.42948	0.106521	0.470842
ENSSSCG00000012409	1.31032	7.3224	0.000198679	0.0114781
ENSSSCG00000039828	1.30888	3.4025	0.0170735	0.197056
ENSSSCG00000027922	-1.30602	3.64509	0.00409087	0.0842853
ENSSSCG00000017041	1.30371	3.35647	0.0253674	0.241225
ENSSSCG00000021464	1.30214	8.26072	0.000297592	0.0150226
ENSSSCG00000012050	-1.30136	4.13391	0.00399295	0.0832508
ENSSSCG00000040581	-1.30076	4.17495	0.103402	0.466095
ENSSSCG00000017402	-1.29926	6.8319	6.02597e-05	0.00501312
ENSSSCG00000012576	1.29758	5.09438	0.00965085	0.14337
ENSSSCG00000039522	-1.29252	4.40278	0.0508779	0.335693
ENSSSCG00000021411	1.29012	6.64389	5.68171e-05	0.00480876
ENSSSCG00000016364	-1.28636	6.82625	0.00553638	0.101899
ENSSSCG00000007991	-1.28635	3.38117	0.0019259	0.052291
ENSSSCG00000038366	-1.28508	5.17809	0.0193625	0.212395
ENSSSCG00000023186	1.28451	4.70576	0.00933593	0.140702
ENSSSCG00000016244	-1.28317	5.0478	0.00404353	0.0837623
ENSSSCG00000036106	-1.28309	7.01834	4.24868e-05	0.00392858
ENSSSCG00000000759	-1.28172	3.6172	0.0178402	0.201872
ENSSSCG00000029571	1.28153	6.02212	0.00138552	0.0423765
ENSSSCG00000032574	-1.28065	4.12935	0.00191377	0.0522343
ENSSSCG00000037065	-1.28047	4.82796	0.00367835	0.0805288
ENSSSCG00000028327	-1.28019	6.22069	2.42608e-06	0.000390753
ENSSSCG00000003038	-1.27988	5.48592	0.00024643	0.0132094
ENSSSCG00000009844	1.279	4.3233	0.00355877	0.0786806
ENSSSCG00000016892	-1.27639	5.29219	0.0114974	0.156833
ENSSSCG00000014248	-1.27549	4.45694	0.0410076	0.303947
ENSSSCG00000005481	-1.27316	5.72515	0.00495617	0.0943941
ENSSSCG00000036964	-1.27096	4.51085	0.000138005	0.00919948
ENSSSCG00000039854	1.27077	8.90057	0.0032803	0.0752658
ENSSSCG00000033648	-1.27041	4.78846	0.000233453	0.0126937
ENSSSCG00000007170	-1.26657	5.62117	1.38349e-06	0.000243846
ENSSSCG00000007727	-1.26437	3.57267	0.00251824	0.063561
ENSSSCG00000029260	1.26432	4.33287	0.000139852	0.00926319
ENSSSCG00000038162	1.26309	6.90156	0.000776959	0.0287408
ENSSSCG00000026981	-1.26102	4.04309	0.0310841	0.264954
ENSSSCG00000008747	-1.26059	4.27299	0.0132224	0.17166
ENSSSCG00000040554	1.25851	2.70518	0.0269382	0.248968
ENSSSCG00000014853	-1.25707	5.2851	0.022617	0.229788
ENSSSCG00000012448	1.25553	4.38272	0.000281429	0.0147065
ENSSSCG00000006771	1.25529	7.20022	7.46065e-05	0.0057898
ENSSSCG00000003371	-1.25465	4.04605	0.0190207	0.210421
ENSSSCG00000036383	-1.25364	7.22934	0.000234367	0.0126937
ENSSSCG00000029815	-1.2528	6.20232	0.00131968	0.0408433
ENSSSCG00000035493	1.25219	5.16386	0.0267979	0.248536
ENSSSCG00000008888	1.25196	5.11746	5.01728e-05	0.00442159
ENSSSCG00000030358	-1.25019	3.50324	0.00337113	0.0767097
ENSSSCG00000027407	-1.24923	3.55278	0.0190885	0.210912
ENSSSCG00000018086	-1.24767	7.64298	0.0021583	0.0569649
ENSSSCG00000026812	1.24635	5.28084	0.000106322	0.00747059
ENSSSCG00000003577	-1.246	6.13967	0.00039094	0.018149
ENSSSCG00000029441	1.24574	3.24553	0.00225428	0.0589001
ENSSSCG00000029949	-1.24514	3.89179	0.00137165	0.0420762
ENSSSCG00000029234	-1.24357	3.69003	0.0110184	0.153715
ENSSSCG00000012405	1.24262	9.87707	1.98481e-05	0.00209255
ENSSSCG00000017755	-1.24223	3.09051	0.00598099	0.106319
ENSSSCG00000038086	1.24187	8.66026	4.03991e-05	0.003798
ENSSSCG00000003455	-1.24114	4.08004	0.000716184	0.0276758
ENSSSCG00000034692	-1.24101	5.96066	0.00129653	0.0402466
ENSSSCG00000014336	-1.24076	6.14385	0.00420231	0.0855182
ENSSSCG00000004023	-1.2385	3.51112	0.00238227	0.0613199
ENSSSCG00000024065	-1.23538	3.84025	0.00379576	0.0818613
ENSSSCG00000008289	1.23438	6.5021	1.2262e-05	0.00146566
ENSSSCG00000001862	1.23118	6.08133	8.80537e-06	0.00114459
ENSSSCG00000028996	1.23006	6.32514	0.000429988	0.0197852
ENSSSCG00000038220	-1.22694	6.66441	0.00572141	0.103595
ENSSSCG00000012730	-1.22523	5.81102	0.00310875	0.072975
ENSSSCG00000032423	1.22506	3.71178	0.00396	0.0832508
ENSSSCG00000023479	-1.22344	4.36824	0.0268158	0.248536
ENSSSCG00000008397	-1.22319	7.63409	0.0138326	0.175171
ENSSSCG00000012833	-1.22197	4.62121	0.0356396	0.285168
ENSSSCG00000008480	1.2218	3.3522	0.00258694	0.0644149
ENSSSCG00000010682	1.22087	8.77171	6.12735e-05	0.00505177
ENSSSCG00000022292	1.22013	3.68388	0.0019763	0.0532424
ENSSSCG00000011579	-1.21906	3.96745	0.0981978	0.454252
ENSSSCG00000014948	1.21779	5.0911	5.22021e-05	0.00452375
ENSSSCG00000022256	-1.21726	2.83693	0.0125442	0.165123
ENSSSCG00000003524	1.21723	7.1345	0.000458443	0.0207276
ENSSSCG00000029553	-1.21715	3.99877	0.00121758	0.0383685
ENSSSCG00000037808	1.21594	3.62565	0.310363	0.705302
ENSSSCG00000031640	1.21367	8.4605	3.23003e-05	0.00327935
ENSSSCG00000016725	-1.2135	6.93419	0.000719618	0.0276758
ENSSSCG00000000873	-1.2109	4.89779	0.221204	0.627296
ENSSSCG00000003554	-1.21028	5.25997	9.26397e-05	0.00688114
ENSSSCG00000031023	1.20944	4.2975	0.00201044	0.0538829
ENSSSCG00000000162	-1.20704	3.57374	0.00945182	0.14135
ENSSSCG00000024045	-1.20575	4.00629	0.0108477	0.152852
ENSSSCG00000011090	-1.20514	6.03701	0.0132966	0.171716
ENSSSCG00000015391	1.20464	7.57082	6.47419e-05	0.00525977
ENSSSCG00000038801	1.20364	6.37986	0.01326	0.171716
ENSSSCG00000013113	-1.20317	4.48251	0.0489568	0.328241
ENSSSCG00000038508	1.2001	3.4231	0.00328948	0.0752658
ENSSSCG00000035983	-1.19985	6.59968	0.000521353	0.0223365
ENSSSCG00000011082	1.19948	5.43778	1.57513e-05	0.0017517
ENSSSCG00000007739	-1.19872	8.55848	0.0122698	0.163163
ENSSSCG00000028814	-1.1985	4.7543	0.0110462	0.153774
ENSSSCG00000040533	-1.197	3.14272	0.0099413	0.145241
ENSSSCG00000022246	1.19646	5.06945	0.000305746	0.0151348
ENSSSCG00000007466	-1.19621	4.58716	0.000484363	0.02146
ENSSSCG00000002012	1.19465	3.43992	0.00213674	0.0566698
ENSSSCG00000011239	-1.19449	6.7106	5.12102e-05	0.00447508
ENSSSCG00000037241	-1.19338	4.68447	0.000791499	0.0287408
ENSSSCG00000016816	-1.19281	4.61547	0.00489143	0.0943591
ENSSSCG00000026655	-1.19205	8.21584	5.27782e-05	0.00453587
ENSSSCG00000013281	-1.19035	5.67723	1.09968e-05	0.00134537
ENSSSCG00000038095	-1.18929	5.04565	0.00652799	0.11371
ENSSSCG00000026257	-1.18879	5.92195	0.0150148	0.18374
ENSSSCG00000034364	-1.18878	4.7485	0.000151687	0.00961828
ENSSSCG00000000893	1.18858	3.24007	0.0203704	0.217164
ENSSSCG00000016140	-1.18668	6.35747	0.0011726	0.0375133
ENSSSCG00000025507	-1.18357	6.8211	0.0050564	0.0952564
ENSSSCG00000011764	1.18332	4.09991	0.000785494	0.0287408
ENSSSCG00000034607	-1.18316	4.81638	0.065639	0.376284
ENSSSCG00000038549	-1.18115	7.014	0.000111314	0.007717
ENSSSCG00000010450	1.17966	9.20281	0.00445246	0.0893845
ENSSSCG00000039613	1.17906	5.21516	0.00272258	0.0664604
ENSSSCG00000017429	-1.17808	5.22501	0.000794742	0.0287408
ENSSSCG00000028080	1.17774	4.74262	0.0022903	0.059542
ENSSSCG00000001052	1.17638	3.29844	0.00383376	0.081983
ENSSSCG00000006063	-1.17608	8.68341	0.0138882	0.175297
ENSSSCG00000033093	-1.17496	3.06318	0.0507573	0.33534
ENSSSCG00000017422	-1.17294	6.57227	0.0274858	0.249847
ENSSSCG00000032877	-1.17231	4.19318	0.00173924	0.0488819
ENSSSCG00000017516	-1.1714	2.8175	0.0107271	0.151771
ENSSSCG00000025729	-1.1689	7.24318	0.00159313	0.0465364
ENSSSCG00000032284	1.16818	6.96069	4.41138e-05	0.0039848
ENSSSCG00000002009	1.16569	3.57533	0.00322239	0.0747982
ENSSSCG00000009434	1.16405	8.03001	0.0023147	0.059877
ENSSSCG00000005382	-1.16182	5.41874	0.000618936	0.0248442
ENSSSCG00000002696	1.16037	7.08597	0.000174026	0.0104607
ENSSSCG00000010476	-1.15906	7.81793	0.0225406	0.229758
ENSSSCG00000011956	1.15891	3.21483	0.0145487	0.180539
ENSSSCG00000009370	-1.15678	6.98843	0.00838085	0.132049
ENSSSCG00000011973	1.15511	5.3114	0.000175692	0.0105001
ENSSSCG00000026473	-1.15432	5.92289	0.000311137	0.0151902
ENSSSCG00000010732	-1.15085	5.71854	0.00260256	0.0644381
ENSSSCG00000035473	-1.14911	5.70735	0.0222011	0.227906
ENSSSCG00000017068	-1.14872	5.66781	0.00233833	0.0603383
ENSSSCG00000007344	1.14636	5.02502	0.00152755	0.0453839
ENSSSCG00000025822	-1.14394	6.37681	0.104672	0.467966
ENSSSCG00000007637	-1.14273	5.69167	0.000211209	0.0119368
ENSSSCG00000015074	-1.1426	4.98734	9.43734e-05	0.00691119
ENSSSCG00000036531	-1.14234	3.49401	0.00347418	0.0779526
ENSSSCG00000008444	-1.14104	5.58201	0.00316967	0.0737392
ENSSSCG00000011752	-1.14098	8.29954	0.00452148	0.0897282
ENSSSCG00000008772	-1.14086	5.37394	0.000486326	0.02146
ENSSSCG00000040162	-1.14023	5.42832	0.00386857	0.0824371
ENSSSCG00000002923	-1.13923	4.17058	0.00535796	0.0994954
ENSSSCG00000030801	-1.13719	3.24594	0.00910869	0.138791
ENSSSCG00000014570	-1.13606	4.7877	0.00397158	0.0832508
ENSSSCG00000016685	-1.1357	3.47949	0.00409309	0.0842853
ENSSSCG00000016782	1.13475	5.1446	0.000301097	0.0150534
ENSSSCG00000013030	1.13451	5.15677	8.32442e-05	0.00631866
ENSSSCG00000017197	-1.1344	5.05741	0.0016955	0.0479117
ENSSSCG00000032019	1.13433	3.06817	0.00755598	0.123158
ENSSSCG00000017578	-1.12992	4.30131	0.0012159	0.0383685
ENSSSCG00000009765	-1.12979	4.75877	0.0214597	0.223607
ENSSSCG00000008963	1.12942	7.69857	0.00573411	0.103595
ENSSSCG00000011594	-1.12934	5.22775	0.0101671	0.146565
ENSSSCG00000030798	-1.12737	5.52864	0.000532691	0.0223365
ENSSSCG00000040622	-1.12729	3.82597	0.0778823	0.410907
ENSSSCG00000008010	-1.12704	3.90787	0.00902853	0.13807
ENSSSCG00000006391	-1.12685	5.58541	0.0039782	0.0832508
ENSSSCG00000003158	1.12488	6.6314	0.000556214	0.022954
ENSSSCG00000027114	1.12461	8.59004	0.00453206	0.0897282
ENSSSCG00000018082	-1.12455	10.7309	0.00279644	0.0677859
ENSSSCG00000028148	-1.12368	7.18124	0.0334403	0.277088
ENSSSCG00000036883	1.12335	8.06528	0.00184393	0.0508622
ENSSSCG00000032328	-1.12267	4.07862	0.0192267	0.2118
ENSSSCG00000004565	1.12242	4.55246	0.00811087	0.129562
ENSSSCG00000001518	-1.12018	5.42684	0.00025187	0.0133094
ENSSSCG00000040433	-1.11572	4.79932	0.00161624	0.046652
ENSSSCG00000007857	-1.11464	3.97922	0.0236548	0.234496
ENSSSCG00000011802	-1.11437	6.42654	0.00331398	0.0755748
ENSSSCG00000009951	-1.1136	3.76502	0.027784	0.25157
ENSSSCG00000015290	-1.11279	4.928	0.000252135	0.0133094
ENSSSCG00000009705	-1.11265	5.25562	0.00104735	0.0346629
ENSSSCG00000023374	1.1121	4.31783	0.0014178	0.0431104
ENSSSCG00000015913	-1.11184	5.58368	0.00016051	0.00987658
ENSSSCG00000000094	-1.11078	7.02052	0.000294466	0.0150226
ENSSSCG00000039609	-1.11045	3.90251	0.00869459	0.134747
ENSSSCG00000028431	1.10995	10.032	0.00111725	0.0359944
ENSSSCG00000002332	-1.10929	7.20608	7.68408e-05	0.0058755
ENSSSCG00000005983	-1.1091	4.8507	0.0244702	0.238451
ENSSSCG00000013788	1.10818	4.41893	0.00535781	0.0994954
ENSSSCG00000005650	-1.10765	3.93761	0.0815577	0.421241
ENSSSCG00000000493	1.1074	7.91077	0.001762	0.0493883
ENSSSCG00000038459	-1.10629	4.71411	0.00718779	0.120677
ENSSSCG00000001476	1.10549	5.43184	0.0012336	0.0387558
ENSSSCG00000006979	1.10503	3.37968	0.00660876	0.114303
ENSSSCG00000010826	1.1042	5.36632	0.000691354	0.0268928
ENSSSCG00000040740	-1.10415	3.68698	0.0140509	0.175983
ENSSSCG00000000367	-1.10284	3.01551	0.0162415	0.191275
ENSSSCG00000029380	1.10258	6.14255	0.000154359	0.00966973
ENSSSCG00000014119	-1.10121	7.445	0.000487937	0.02146
ENSSSCG00000010893	1.10092	5.2521	0.00847356	0.132794
ENSSSCG00000002366	1.10068	8.49072	0.000721237	0.0276758
ENSSSCG00000005484	-1.09933	3.6692	0.00392601	0.0832099
ENSSSCG00000023972	1.09914	3.89212	0.00351842	0.078347
ENSSSCG00000016260	-1.09758	3.34581	0.00576853	0.103843
ENSSSCG00000024556	1.09674	5.16938	0.000529687	0.0223365
ENSSSCG00000005446	-1.09613	4.95599	0.00110676	0.0358542
ENSSSCG00000008259	1.09577	3.97895	0.0132989	0.171716
ENSSSCG00000011208	-1.09375	4.26954	0.00797803	0.127833
ENSSSCG00000002752	-1.09295	6.59385	0.000296105	0.0150226
ENSSSCG00000025783	-1.09158	4.55351	0.00683114	0.116663
ENSSSCG00000003833	-1.09113	5.99999	0.00601658	0.106459
ENSSSCG00000031988	-1.09075	3.10045	0.137742	0.519505
ENSSSCG00000024344	1.08918	3.22214	0.00808351	0.129324
ENSSSCG00000005216	1.089	14.1337	0.00361428	0.079629
ENSSSCG00000029365	-1.08892	2.8574	0.0622987	0.368932
ENSSSCG00000009219	-1.08628	6.27864	9.54624e-05	0.00694205
ENSSSCG00000013022	-1.08112	3.55566	0.00912909	0.138791
ENSSSCG00000005467	1.08057	6.41591	9.08462e-05	0.00679648
ENSSSCG00000009745	-1.07895	4.75378	0.0805874	0.41782
ENSSSCG00000006087	-1.07853	6.01157	0.000225199	0.0123907
ENSSSCG00000004192	-1.07765	6.61525	0.0208426	0.220744
ENSSSCG00000000766	-1.07718	5.21155	0.000189575	0.0112011
ENSSSCG00000006175	1.07686	4.36466	0.00366246	0.0805198
ENSSSCG00000005212	1.07455	4.8456	0.00101085	0.0335842
ENSSSCG00000012479	-1.07403	3.63272	0.00771335	0.125094
ENSSSCG00000028962	-1.07358	4.54393	0.000783933	0.0287408
ENSSSCG00000016687	-1.07279	3.57836	0.00778615	0.125515
ENSSSCG00000009393	1.07212	3.50847	0.00525429	0.0984493
ENSSSCG00000032129	1.07201	6.87819	0.000137316	0.00919948
ENSSSCG00000018092	-1.07067	9.08862	0.0100469	0.146122
ENSSSCG00000016258	-1.07066	4.16413	0.00501534	0.0948341
ENSSSCG00000037185	-1.07048	3.96026	0.0235491	0.234402
ENSSSCG00000001770	1.06631	8.63415	0.000635149	0.0251137
ENSSSCG00000004490	-1.06512	4.04524	0.0429055	0.310641
ENSSSCG00000023903	1.0649	6.17964	0.00118743	0.0376467
ENSSSCG00000016763	-1.06485	3.76261	0.0341353	0.280008
ENSSSCG00000015362	1.06332	7.15478	0.00612178	0.107554
ENSSSCG00000006729	-1.06307	8.26622	0.0191056	0.210912
ENSSSCG00000006698	-1.06257	6.04291	0.00090656	0.0316765
ENSSSCG00000008183	1.06194	4.5691	0.00612275	0.107554
ENSSSCG00000003110	-1.06074	4.60416	0.00192182	0.052291
ENSSSCG00000014960	-1.06031	6.6128	0.00194526	0.052679
ENSSSCG00000025770	-1.05961	4.74948	0.000858579	0.0304722
ENSSSCG00000025138	-1.05913	3.14829	0.00865322	0.134506
ENSSSCG00000039486	-1.05742	2.71518	0.0975248	0.453242
ENSSSCG00000031751	-1.05702	3.68438	0.0717627	0.393597
ENSSSCG00000016570	1.05651	2.96281	0.0218596	0.226487
ENSSSCG00000010853	1.0562	8.87587	0.00203962	0.0543846
ENSSSCG00000007248	-1.05584	5.96185	0.00031007	0.0151902
ENSSSCG00000035859	-1.05573	3.77191	0.0457915	0.319126
ENSSSCG00000026113	-1.05571	7.20515	0.000577444	0.0237346
ENSSSCG00000011129	-1.05399	6.85646	0.00153185	0.0453839
ENSSSCG00000010743	1.05383	5.41685	0.000355339	0.0167962
ENSSSCG00000002037	-1.05325	3.21505	0.012498	0.164997
ENSSSCG00000004505	-1.05249	7.72807	0.0108063	0.152527
ENSSSCG00000000738	-1.05192	3.526	0.0320826	0.271485
ENSSSCG00000030420	-1.0506	7.6985	0.000639896	0.0252056
ENSSSCG00000014567	-1.04721	3.37286	0.0294325	0.259221
ENSSSCG00000023304	-1.04655	9.49851	0.00376889	0.081822
ENSSSCG00000035181	-1.04644	4.19483	0.00246746	0.0625832
ENSSSCG00000011946	1.04612	8.58729	0.0239359	0.235269
ENSSSCG00000011326	-1.04584	3.20859	0.0117454	0.158281
ENSSSCG00000001619	-1.04575	4.57925	0.0157514	0.188797
ENSSSCG00000023192	1.04466	3.23552	0.0198133	0.213771
ENSSSCG00000030325	-1.04439	3.95868	0.0072181	0.120677
ENSSSCG00000006350	1.04068	5.09467	0.0109815	0.153523
ENSSSCG00000016851	1.04048	5.30923	0.000888589	0.0313641
ENSSSCG00000027229	-1.03958	4.14274	0.00206619	0.0549523
ENSSSCG00000012885	-1.03948	6.55993	0.000188785	0.0112011
ENSSSCG00000032424	1.03836	4.42053	0.00867423	0.134632
ENSSSCG00000034859	1.03752	3.03623	0.0272556	0.249379
ENSSSCG00000009100	1.03715	3.98725	0.0727874	0.398167
ENSSSCG00000015144	1.037	8.03106	0.000968579	0.0330238
ENSSSCG00000024687	-1.03569	3.49564	0.0184865	0.206939
ENSSSCG00000001081	-1.03426	3.35406	0.0492782	0.329546
ENSSSCG00000031661	1.03413	3.81305	0.0158955	0.189244
ENSSSCG00000014997	1.03371	5.85619	0.000284643	0.0148
ENSSSCG00000011249	-1.03326	2.84979	0.0124924	0.164997
ENSSSCG00000022492	-1.03272	4.28197	0.00485827	0.0943591
ENSSSCG00000022126	-1.03196	6.21445	0.000104224	0.00747059
ENSSSCG00000016230	1.03151	8.51722	0.0234578	0.23433
ENSSSCG00000030309	-1.02999	6.35775	0.0623948	0.36929
ENSSSCG00000004465	1.02904	7.295	0.00448228	0.0896371
ENSSSCG00000000959	-1.02858	6.5905	0.0049877	0.0946479
ENSSSCG00000010219	-1.02853	6.86408	0.00062147	0.0248442
ENSSSCG00000004823	-1.0285	5.10394	0.0147955	0.182514
ENSSSCG00000007978	-1.02782	5.39435	0.00142908	0.0432519
ENSSSCG00000015538	-1.02755	4.33016	0.0102964	0.147327
ENSSSCG00000015769	1.02545	6.22759	0.000323323	0.0155659
ENSSSCG00000009477	1.02518	6.37502	0.00014166	0.00932356
ENSSSCG00000001419	1.02516	3.51886	0.00787847	0.126628
ENSSSCG00000007839	-1.02329	5.70583	0.0006122	0.0248005
ENSSSCG00000006506	1.02212	3.97399	0.0609313	0.363989
ENSSSCG00000033655	1.02121	5.41223	0.000994153	0.033349
ENSSSCG00000010564	-1.02023	3.23638	0.0112058	0.155165
ENSSSCG00000005981	-1.02014	5.62904	0.029514	0.259221
ENSSSCG00000005970	1.0201	8.11639	0.00422151	0.0857412
ENSSSCG00000024669	-1.02003	7.40989	0.0741203	0.4013
ENSSSCG00000022351	1.01999	6.92003	0.000606866	0.0247904
ENSSSCG00000001137	-1.01968	7.52316	0.0384852	0.294684
ENSSSCG00000008147	-1.01967	5.61154	0.00397663	0.0832508
ENSSSCG00000012241	-1.01964	5.00587	0.00390387	0.0830191
ENSSSCG00000001773	1.01852	10.3007	0.0161525	0.190875
ENSSSCG00000002297	1.01841	8.77292	0.000776606	0.0287408
ENSSSCG00000012510	-1.01748	4.55834	0.0026421	0.0649624
ENSSSCG00000005894	-1.01653	3.77548	0.0140971	0.17609
ENSSSCG00000017818	1.01639	4.87726	0.00584811	0.104768
ENSSSCG00000035212	-1.0159	4.70185	0.000985772	0.0331749
ENSSSCG00000034154	-1.01551	4.5013	0.00239868	0.0614382
ENSSSCG00000032857	1.01524	7.27351	0.0298895	0.260319
ENSSSCG00000011940	-1.01484	3.75204	0.02441	0.238123
ENSSSCG00000003604	-1.01463	4.69154	0.0385811	0.294787
ENSSSCG00000018091	-1.01375	10.2497	0.0139893	0.175694
ENSSSCG00000031074	1.01354	3.41089	0.0205072	0.217829
ENSSSCG00000011369	-1.01279	6.09945	0.00034407	0.0164128
ENSSSCG00000016397	-1.01202	3.76144	0.0464277	0.320573
ENSSSCG00000004024	1.01053	6.00538	0.00019824	0.0114781
ENSSSCG00000012324	-1.00841	4.09316	0.00492582	0.0943591
ENSSSCG00000021612	-1.00712	4.71457	0.0923278	0.441297
ENSSSCG00000014894	-1.00558	6.96545	0.000376959	0.0176576
ENSSSCG00000036789	1.00345	3.63412	0.0176883	0.200808
ENSSSCG00000001804	-1.00228	3.61787	0.00710422	0.119963
ENSSSCG00000007451	-1.00091	3.73685	0.00946047	0.14135
ENSSSCG00000012484	1.00072	6.90877	0.0006079	0.0247904
ENSSSCG00000037232	-0.999478	5.85867	0.000361135	0.0169929
ENSSSCG00000038763	-0.999392	5.4292	0.00201817	0.053951
ENSSSCG00000009164	0.999115	3.41119	0.0123458	0.163553
ENSSSCG00000009934	-0.998471	7.40581	0.00167668	0.0477694
ENSSSCG00000011845	-0.997902	5.29118	0.00381225	0.0818613
ENSSSCG00000021739	0.997753	7.67187	0.0166372	0.193436
ENSSSCG00000011756	0.99708	3.775	0.0675228	0.382654
ENSSSCG00000022288	0.996903	6.52269	0.0101132	0.146268
ENSSSCG00000010024	0.996575	6.7927	0.000795848	0.0287408
ENSSSCG00000015662	0.995727	5.54485	0.000493214	0.02146
ENSSSCG00000009216	0.994727	4.94674	0.0147229	0.182049
ENSSSCG00000005455	-0.993789	6.94744	0.00399482	0.0832508
ENSSSCG00000008122	-0.993676	4.78663	0.0016214	0.046652
ENSSSCG00000013087	0.99321	4.75936	0.00152109	0.0453839
ENSSSCG00000026818	-0.991958	3.58669	0.0117855	0.158548
ENSSSCG00000000926	-0.991418	5.22988	0.0105789	0.150082
ENSSSCG00000029696	0.990883	3.23406	0.124277	0.498209
ENSSSCG00000040016	0.989396	3.33401	0.0220399	0.227826
ENSSSCG00000026996	0.989147	5.39116	0.000291243	0.0149932
ENSSSCG00000012266	-0.988952	3.95959	0.0100921	0.146268
ENSSSCG00000007872	-0.988638	3.29615	0.0266911	0.247822
ENSSSCG00000008981	0.987313	3.55934	0.0373623	0.290382
ENSSSCG00000001433	-0.986727	6.18613	0.00484914	0.0943591
ENSSSCG00000017416	-0.986682	3.25305	0.0248319	0.240503
ENSSSCG00000006070	0.98579	7.31096	0.00150414	0.0452069
ENSSSCG00000035849	-0.985443	6.68034	0.0016096	0.046652
ENSSSCG00000005587	0.984842	5.13224	0.000916879	0.0316765
ENSSSCG00000024204	-0.984272	3.71785	0.243782	0.647203
ENSSSCG00000000853	0.982761	4.6294	0.0148914	0.183044
ENSSSCG00000010613	0.980889	3.34682	0.270881	0.670322
ENSSSCG00000003128	-0.980117	4.12862	0.027831	0.25157
ENSSSCG00000002368	0.98009	6.4443	0.0264954	0.246445
ENSSSCG00000016151	-0.979938	4.29663	0.0306531	0.263014
ENSSSCG00000012459	0.979853	4.64151	0.00328578	0.0752658
ENSSSCG00000000602	0.977497	5.05415	0.00451039	0.0897282
ENSSSCG00000027935	-0.976556	4.94739	0.0293035	0.258755
ENSSSCG00000022794	-0.976243	4.12164	0.0060101	0.106459
ENSSSCG00000003088	0.976229	8.62836	0.0038053	0.0818613
ENSSSCG00000021647	-0.975841	4.92031	0.00294748	0.0699791
ENSSSCG00000033512	0.974989	7.89001	0.00263656	0.0649624
ENSSSCG00000030095	-0.974236	5.15817	0.00198725	0.0533991
ENSSSCG00000000807	-0.97335	3.62734	0.135963	0.516304
ENSSSCG00000016758	0.973286	4.6922	0.00325065	0.0750703
ENSSSCG00000029621	-0.973067	7.8147	0.0171528	0.197538
ENSSSCG00000022039	-0.972872	6.78097	0.0134589	0.173216
ENSSSCG00000013303	-0.972815	4.80954	0.00663121	0.114358
ENSSSCG00000017613	0.970394	3.68027	0.0438904	0.312916
ENSSSCG00000017244	-0.969512	3.90586	0.160359	0.554807
ENSSSCG00000004678	0.969395	5.40628	0.000806976	0.0289371
ENSSSCG00000015299	0.969343	4.04371	0.0212128	0.222146
ENSSSCG00000036093	-0.968074	6.54645	0.0221563	0.227906
ENSSSCG00000022398	-0.967673	8.35295	0.00745271	0.122434
ENSSSCG00000026098	-0.966418	3.58569	0.0384008	0.294445
ENSSSCG00000015398	-0.962998	5.51083	0.000767205	0.0287408
ENSSSCG00000010483	-0.962987	4.90934	0.0120772	0.16122
ENSSSCG00000030303	0.96277	4.15546	0.0352993	0.284336
ENSSSCG00000002436	-0.959192	5.55879	0.000975279	0.0330962
ENSSSCG00000000206	-0.957879	4.90228	0.00346566	0.0779526
ENSSSCG00000023866	0.957842	5.57928	0.000491957	0.02146
ENSSSCG00000024396	-0.957038	3.80985	0.0202488	0.216703
ENSSSCG00000004379	-0.95653	3.71936	0.010128	0.146279
ENSSSCG00000013294	-0.955873	3.74538	0.0339672	0.279291
ENSSSCG00000038706	0.955669	7.70537	0.0024985	0.0632164
ENSSSCG00000017394	-0.955179	5.88024	0.000556246	0.022954
ENSSSCG00000008740	0.955091	7.30776	0.000802165	0.0288641
ENSSSCG00000004322	-0.954952	4.46602	0.00767201	0.124658
ENSSSCG00000015426	0.954793	5.85072	0.00476242	0.0932584
ENSSSCG00000014331	-0.954131	5.54573	0.000552061	0.022954
ENSSSCG00000032650	0.953998	6.82471	0.000632653	0.0251105
ENSSSCG00000038477	-0.953305	4.09416	0.0145735	0.180631
ENSSSCG00000005110	-0.953204	9.41848	0.00100763	0.0335842
ENSSSCG00000008529	0.952701	6.92134	0.000767864	0.0287408
ENSSSCG00000002449	0.952092	4.32204	0.0125292	0.165123
ENSSSCG00000006172	0.951663	4.85812	0.0230256	0.232175
ENSSSCG00000039618	0.951602	4.2473	0.0221062	0.22789
ENSSSCG00000036988	0.951141	4.23616	0.00994436	0.145241
ENSSSCG00000039508	-0.950547	3.06537	0.0791832	0.412952
ENSSSCG00000010071	-0.949839	5.21152	0.00744939	0.122434
ENSSSCG00000029160	0.949752	6.62341	0.00492955	0.0943591
ENSSSCG00000012156	-0.949569	3.91124	0.0189831	0.210229
ENSSSCG00000037793	0.949166	6.18107	0.00159827	0.0465559
ENSSSCG00000009943	-0.948872	6.09864	0.000449019	0.020478
ENSSSCG00000038215	0.94879	3.63737	0.0639382	0.372672
ENSSSCG00000024313	0.948501	6.33868	0.00117601	0.0375133
ENSSSCG00000039327	-0.94731	4.84939	0.00242822	0.061846
ENSSSCG00000008357	-0.946673	4.25547	0.00428965	0.0867862
ENSSSCG00000034821	-0.946602	3.55626	0.0115374	0.156833
ENSSSCG00000010300	-0.945962	4.32747	0.00659328	0.114272
ENSSSCG00000008262	-0.945064	4.08992	0.0199756	0.214448
ENSSSCG00000029799	0.944529	4.64784	0.0169045	0.195757
ENSSSCG00000025589	0.943817	2.89396	0.034464	0.280651
ENSSSCG00000009060	-0.943211	4.81763	0.00569807	0.103595
ENSSSCG00000028677	-0.943127	2.88134	0.257408	0.65966
ENSSSCG00000033497	-0.942284	5.58178	0.00139142	0.0424321
ENSSSCG00000031724	0.941895	5.45778	0.0116106	0.157416
ENSSSCG00000000791	-0.940064	5.38566	0.00275254	0.0668778
ENSSSCG00000010059	-0.93997	5.81506	0.000747903	0.0284888
ENSSSCG00000040366	-0.938499	5.52438	0.0028581	0.0687995
ENSSSCG00000022903	0.938361	3.88131	0.0371096	0.289164
ENSSSCG00000029059	-0.937228	5.95905	0.00347822	0.0779526
ENSSSCG00000022204	-0.936169	6.99014	0.00223921	0.0586537
ENSSSCG00000014372	-0.935766	5.50347	0.00111801	0.0359944
ENSSSCG00000035518	-0.9356	3.49784	0.0356769	0.285168
ENSSSCG00000003736	-0.934949	3.2359	0.023027	0.232175
ENSSSCG00000006035	0.933651	5.45344	0.000790328	0.0287408
ENSSSCG00000010638	-0.933433	4.0604	0.00883853	0.136368
ENSSSCG00000005607	-0.932327	4.14826	0.0122321	0.16287
ENSSSCG00000034704	-0.931701	5.76005	0.000916657	0.0316765
ENSSSCG00000032078	-0.931132	4.85748	0.0117103	0.158281
ENSSSCG00000001912	-0.92987	4.67453	0.00733122	0.121591
ENSSSCG00000016261	-0.929587	4.56302	0.0050348	0.0950215
ENSSSCG00000006163	0.929459	5.5645	0.000281398	0.0147065
ENSSSCG00000006153	0.929283	5.79044	0.0166809	0.193598
ENSSSCG00000009972	-0.927973	3.51176	0.0135207	0.173582
ENSSSCG00000011972	-0.927131	6.158	0.216478	0.620619
ENSSSCG00000017146	-0.926678	8.65087	0.00373961	0.0813561
ENSSSCG00000038399	0.926658	6.18785	0.000724817	0.0277109
ENSSSCG00000004674	0.92658	4.68286	0.00347693	0.0779526
ENSSSCG00000012371	-0.926296	6.89304	0.0568666	0.351212
ENSSSCG00000012002	-0.92598	6.58524	0.0141055	0.17609
ENSSSCG00000011299	0.925667	6.62761	0.00860056	0.134089
ENSSSCG00000018049	0.924209	6.99344	0.00257225	0.0644149
ENSSSCG00000033958	-0.923862	6.2213	0.000920813	0.0317071
ENSSSCG00000011553	-0.922285	5.0863	0.00493792	0.0943591
ENSSSCG00000028995	-0.921639	4.18862	0.0127655	0.166832
ENSSSCG00000004859	-0.921206	5.66201	0.00153745	0.0454204
ENSSSCG00000025270	-0.919072	3.84648	0.0150246	0.18374
ENSSSCG00000032282	0.91883	3.40148	0.0445406	0.315891
ENSSSCG00000017428	-0.918823	6.22474	0.00612287	0.107554
ENSSSCG00000017306	-0.918666	4.41706	0.0146532	0.181403
ENSSSCG00000012265	0.918356	4.37893	0.0249296	0.240503
ENSSSCG00000000133	0.917631	5.66126	0.0036966	0.0807583
ENSSSCG00000002459	0.917317	3.63668	0.0344172	0.28049
ENSSSCG00000003814	0.917294	4.67066	0.00411954	0.0844952
ENSSSCG00000007521	-0.916934	5.85741	0.00126841	0.0394917
ENSSSCG00000032768	0.916603	8.2034	0.0136175	0.174394
ENSSSCG00000024158	-0.916395	3.78448	0.0537423	0.344401
ENSSSCG00000027410	-0.916305	4.87773	0.00727026	0.121279
ENSSSCG00000036074	0.915931	3.7141	0.0193186	0.212362
ENSSSCG00000031648	-0.915341	2.92243	0.0300658	0.261416
ENSSSCG00000011495	-0.914899	4.63593	0.00494396	0.0943591
ENSSSCG00000010283	0.914741	5.8168	0.000693074	0.0268928
ENSSSCG00000015232	-0.914643	6.73918	0.0356308	0.285168
ENSSSCG00000007738	-0.914239	5.76462	0.0363487	0.287124
ENSSSCG00000023992	-0.913732	4.37468	0.022186	0.227906
ENSSSCG00000008250	0.913438	3.96802	0.12616	0.500837
ENSSSCG00000012832	0.913268	6.82237	0.00452485	0.0897282
ENSSSCG00000017676	-0.912844	5.174	0.00181172	0.0505096
ENSSSCG00000016078	0.912649	7.13307	0.00143078	0.0432519
ENSSSCG00000034702	-0.91259	4.78834	0.0273022	0.249379
ENSSSCG00000002509	-0.912175	3.81217	0.018018	0.20278
ENSSSCG00000039259	-0.910491	4.96413	0.00182564	0.0506262
ENSSSCG00000037318	-0.910106	4.64235	0.1208	0.491665
ENSSSCG00000006811	-0.909753	5.15804	0.0554045	0.34687
ENSSSCG00000034360	-0.909452	3.62116	0.029751	0.259709
ENSSSCG00000011193	-0.909287	6.66546	0.00243245	0.061846
ENSSSCG00000014080	0.909079	9.08334	0.0197126	0.213533
ENSSSCG00000039025	-0.908817	5.56496	0.0222879	0.228433
ENSSSCG00000004875	0.908156	9.16123	0.00413184	0.0845807
ENSSSCG00000033112	-0.907666	4.79814	0.0177274	0.200813
ENSSSCG00000002267	-0.9076	5.52692	0.000683088	0.0267046
ENSSSCG00000025295	0.906639	7.69138	0.0109396	0.153523
ENSSSCG00000031579	0.906392	4.7777	0.00815812	0.130117
ENSSSCG00000023276	-0.906257	6.40551	0.0563292	0.349917
ENSSSCG00000025698	-0.905514	7.52642	0.0109738	0.153523
ENSSSCG00000011613	-0.904642	6.28677	0.0117308	0.158281
ENSSSCG00000032494	0.903492	4.88018	0.0108099	0.152527
ENSSSCG00000027325	0.90311	5.14084	0.0472111	0.322294
ENSSSCG00000022705	-0.90293	3.74796	0.237175	0.64062
ENSSSCG00000015345	-0.90273	4.64176	0.0446436	0.315891
ENSSSCG00000002666	0.902583	8.03647	0.00777402	0.125515
ENSSSCG00000009580	-0.901984	4.06652	0.0218668	0.226487
ENSSSCG00000006559	0.9006	5.32901	0.000756818	0.0286187
ENSSSCG00000039701	0.900591	6.71269	0.0746826	0.402187
ENSSSCG00000008569	0.9003	8.3902	0.00743083	0.122434
ENSSSCG00000017024	0.900097	8.35818	0.00284425	0.068625
ENSSSCG00000022155	-0.899658	5.61759	0.00178712	0.0499577
ENSSSCG00000013786	-0.899389	3.88349	0.0342745	0.280008
ENSSSCG00000015403	0.899074	5.98064	0.00894794	0.137241
ENSSSCG00000027052	0.899029	3.71085	0.0274709	0.249847
ENSSSCG00000018087	-0.8988	10.2222	0.029512	0.259221
ENSSSCG00000012427	-0.897221	5.48817	0.00152619	0.0453839
ENSSSCG00000033329	-0.896326	3.78269	0.0227564	0.230569
ENSSSCG00000026592	-0.89503	4.57049	0.0330722	0.275504
ENSSSCG00000012361	-0.894146	5.38146	0.00670956	0.115137
ENSSSCG00000037395	0.893074	3.43129	0.0546116	0.344401
ENSSSCG00000016855	0.892409	3.22558	0.0385159	0.294684
ENSSSCG00000006325	0.89184	5.69115	0.00381794	0.0818613
ENSSSCG00000022647	0.891434	4.96556	0.00912429	0.138791
ENSSSCG00000007951	-0.891205	7.21354	0.00447634	0.0896371
ENSSSCG00000029230	0.890506	6.07731	0.0375214	0.291183
ENSSSCG00000004709	-0.890168	2.76617	0.0784852	0.412414
ENSSSCG00000018094	-0.889893	9.4444	0.0330901	0.275504
ENSSSCG00000035952	-0.889808	4.75337	0.05474	0.344577
ENSSSCG00000010457	-0.888377	4.56439	0.0912823	0.439835
ENSSSCG00000003395	-0.888236	3.57975	0.0251609	0.240788
ENSSSCG00000003684	-0.887508	4.64434	0.00554731	0.101919
ENSSSCG00000007358	-0.887108	3.77704	0.171959	0.570732
ENSSSCG00000016322	-0.886097	3.90066	0.0577622	0.353507
ENSSSCG00000007508	-0.885623	3.42949	0.051225	0.33677
ENSSSCG00000002681	-0.885114	5.05326	0.00349891	0.0780797
ENSSSCG00000022739	-0.884926	4.74779	0.00948897	0.141402
ENSSSCG00000005701	0.884749	4.26237	0.0260502	0.244491
ENSSSCG00000014009	-0.883608	5.31496	0.021019	0.221008
ENSSSCG00000020879	0.883317	5.98511	0.00720835	0.120677
ENSSSCG00000038044	-0.883081	3.81309	0.0881559	0.432965
ENSSSCG00000014083	-0.882476	5.03876	0.0106781	0.151282
ENSSSCG00000037396	0.882041	6.14801	0.0819869	0.421325
ENSSSCG00000032544	-0.881844	5.59574	0.00539716	0.0998667
ENSSSCG00000035062	-0.881777	3.66646	0.0249797	0.240522
ENSSSCG00000011748	0.881601	4.89799	0.00944892	0.14135
ENSSSCG00000039196	0.881258	5.38788	0.00255552	0.0642882
ENSSSCG00000035805	-0.881075	3.08515	0.189799	0.591763
ENSSSCG00000028983	-0.88092	7.92442	0.00292372	0.0698368
ENSSSCG00000016620	0.87962	5.50461	0.0172673	0.197763
ENSSSCG00000009851	0.878975	9.19812	0.00570795	0.103595
ENSSSCG00000021825	0.878822	7.85655	0.00325577	0.0750703
ENSSSCG00000020706	-0.878708	5.72614	0.0470521	0.322294
ENSSSCG00000039842	-0.878436	3.42817	0.0402895	0.300984
ENSSSCG00000016990	0.877266	6.71088	0.0122914	0.163242
ENSSSCG00000009268	0.875789	3.73955	0.0238784	0.235269
ENSSSCG00000009821	0.875658	6.77573	0.00195064	0.0526876
ENSSSCG00000006337	0.874831	5.06884	0.0134862	0.173354
ENSSSCG00000029745	-0.874341	4.9815	0.0036735	0.0805288
ENSSSCG00000016513	-0.873609	4.11459	0.0176345	0.200416
ENSSSCG00000015774	0.872845	4.54539	0.0716743	0.393528
ENSSSCG00000011827	0.871577	5.97548	0.00123911	0.0388117
ENSSSCG00000008358	0.87141	7.57916	0.0652024	0.375636
ENSSSCG00000037533	-0.870843	3.43343	0.092768	0.44171
ENSSSCG00000024019	0.869021	4.46147	0.0114295	0.156693
ENSSSCG00000023520	-0.868636	6.48555	0.00323574	0.0749409
ENSSSCG00000002933	0.868349	3.30128	0.044949	0.316743
ENSSSCG00000003451	0.868152	3.71199	0.0392654	0.297177
ENSSSCG00000000215	-0.868123	5.35727	0.00316494	0.0737392
ENSSSCG00000016451	0.867926	3.19847	0.0496765	0.331145
ENSSSCG00000034879	-0.866813	5.94519	0.00106469	0.0350372
ENSSSCG00000000811	-0.865355	4.80116	0.0251694	0.240788
ENSSSCG00000023331	0.865184	5.58813	0.00508594	0.0956396
ENSSSCG00000038521	0.864984	3.26171	0.136682	0.516841
ENSSSCG00000033350	0.863276	3.84388	0.0318452	0.270334
ENSSSCG00000016949	0.86297	5.74834	0.00155651	0.0457271
ENSSSCG00000003919	-0.862747	3.39105	0.0625886	0.369881
ENSSSCG00000022147	0.862562	5.41411	0.00284093	0.068625
ENSSSCG00000010822	0.86238	5.73099	0.00615412	0.10792
ENSSSCG00000017033	0.862224	6.79645	0.00219426	0.0576216
ENSSSCG00000006192	0.862118	5.45488	0.00423942	0.0859371
ENSSSCG00000032932	0.862038	7.43947	0.00348824	0.0780091
ENSSSCG00000016520	-0.861233	7.2191	0.0175389	0.199548
ENSSSCG00000005076	-0.860497	4.8056	0.00676984	0.11598
ENSSSCG00000016882	-0.86013	5.00034	0.00477098	0.0932584
ENSSSCG00000024476	-0.858342	5.59489	0.0329269	0.27538
ENSSSCG00000031857	0.858151	5.64277	0.000890838	0.0313641
ENSSSCG00000035357	0.857888	6.41446	0.001101	0.0358542
ENSSSCG00000039797	-0.857672	4.14192	0.074202	0.40147
ENSSSCG00000011136	-0.857652	6.11536	0.00218879	0.0576216
ENSSSCG00000009010	0.857086	5.80269	0.0248591	0.240503
ENSSSCG00000014598	-0.85673	4.67091	0.00721646	0.120677
ENSSSCG00000040073	0.855675	3.5725	0.0263211	0.245471
ENSSSCG00000016087	0.85563	3.24757	0.0378071	0.291876
ENSSSCG00000035955	-0.855409	4.52077	0.1102	0.475801
ENSSSCG00000005288	-0.855347	5.37712	0.0211007	0.221268
ENSSSCG00000032341	0.854826	3.33976	0.0288723	0.256499
ENSSSCG00000011538	-0.854775	4.87958	0.0946241	0.446865
ENSSSCG00000010172	-0.854545	6.08255	0.0120058	0.16068
ENSSSCG00000025984	-0.85438	6.45774	0.00712078	0.120015
ENSSSCG00000012257	0.854288	6.49212	0.00396472	0.0832508
ENSSSCG00000033944	0.854061	8.2902	0.00530642	0.0992473
ENSSSCG00000010651	-0.853645	7.25862	0.00710384	0.119963
ENSSSCG00000006079	0.853626	5.63978	0.00343277	0.0779419
ENSSSCG00000016715	-0.853222	4.71415	0.0714362	0.392635
ENSSSCG00000000075	-0.852413	5.5898	0.00124961	0.0390231
ENSSSCG00000000551	0.852394	4.0572	0.101855	0.460513
ENSSSCG00000036933	-0.852252	3.50632	0.0397784	0.299751
ENSSSCG00000031733	-0.852235	7.79533	0.0583975	0.355834
ENSSSCG00000009794	-0.851759	6.32885	0.00170504	0.0480506
ENSSSCG00000009938	-0.851143	3.4961	0.0477741	0.324496
ENSSSCG00000007743	0.851077	7.97733	0.00818092	0.130281
ENSSSCG00000033844	0.850729	9.93426	0.00664642	0.114431
ENSSSCG00000011198	0.850664	4.59158	0.0268646	0.248767
ENSSSCG00000003569	-0.85064	4.64868	0.00655282	0.113914
ENSSSCG00000027286	0.849899	4.58911	0.0115281	0.156833
ENSSSCG00000000038	-0.849799	8.37737	0.007058	0.119928
ENSSSCG00000026044	0.849243	7.8842	0.00998504	0.14563
ENSSSCG00000000431	-0.849061	3.48344	0.064908	0.37478
ENSSSCG00000034980	0.848494	4.29318	0.0239364	0.235269
ENSSSCG00000006493	0.847736	3.77731	0.207596	0.612093
ENSSSCG00000012997	-0.846864	3.98225	0.0680845	0.384371
ENSSSCG00000001573	-0.846025	3.35795	0.0458295	0.319126
ENSSSCG00000016211	-0.845369	5.24018	0.00255941	0.0642882
ENSSSCG00000000033	0.845163	3.10187	0.0348557	0.282513
ENSSSCG00000015047	-0.844487	3.1851	0.0332553	0.276078
ENSSSCG00000036946	-0.844334	5.41622	0.0864528	0.429128
ENSSSCG00000023745	-0.843948	3.1966	0.02985	0.260193
ENSSSCG00000011906	-0.843047	4.92538	0.0551212	0.34593
ENSSSCG00000007599	-0.842817	5.93794	0.00552735	0.101899
ENSSSCG00000025192	0.842166	8.34674	0.00949113	0.141402
ENSSSCG00000002002	-0.841864	4.62322	0.0221911	0.227906
ENSSSCG00000027970	-0.840648	3.36159	0.184389	0.583922
ENSSSCG00000003105	0.840526	6.0467	0.00494526	0.0943591
ENSSSCG00000009178	-0.840384	4.88597	0.108689	0.473487
ENSSSCG00000012679	-0.839807	5.25128	0.0089121	0.136894
ENSSSCG00000012741	-0.839526	3.34068	0.0294436	0.259221
ENSSSCG00000011158	-0.839077	4.27986	0.0280965	0.252966
ENSSSCG00000026181	0.838883	5.36956	0.00264247	0.0649624
ENSSSCG00000007968	-0.838717	5.49294	0.00185116	0.0509265
ENSSSCG00000010653	-0.838403	2.97831	0.141344	0.522922
ENSSSCG00000035648	0.837958	6.9167	0.00777467	0.125515
ENSSSCG00000023593	-0.837286	7.62956	0.00398105	0.0832508
ENSSSCG00000036684	-0.836907	4.12116	0.0243541	0.238024
ENSSSCG00000002628	-0.836279	3.73874	0.0243008	0.237961
ENSSSCG00000029843	-0.836201	4.41382	0.0127703	0.166832
ENSSSCG00000035617	0.835895	5.3429	0.0173496	0.198044
ENSSSCG00000034572	0.835466	4.77941	0.00981233	0.144566
ENSSSCG00000029763	0.835199	4.08637	0.0208665	0.220744
ENSSSCG00000035537	-0.834156	4.14466	0.0503305	0.334401
ENSSSCG00000023611	-0.833527	7.712	0.134016	0.513972
ENSSSCG00000025005	0.833418	6.30876	0.0258953	0.243476
ENSSSCG00000030643	0.832844	6.01126	0.00821213	0.130578
ENSSSCG00000013083	-0.832594	5.5217	0.012862	0.167755
ENSSSCG00000030497	0.831994	3.97184	0.0603185	0.362078
ENSSSCG00000010260	0.831872	7.91604	0.0187055	0.208594
ENSSSCG00000029456	-0.831871	5.04042	0.0043114	0.0870567
ENSSSCG00000005083	0.830629	5.82499	0.00570859	0.103595
ENSSSCG00000031119	-0.830465	4.93537	0.0239955	0.235627
ENSSSCG00000014272	-0.829685	6.28072	0.00372195	0.0811417
ENSSSCG00000001078	-0.829558	4.78333	0.0150277	0.18374
ENSSSCG00000014019	-0.829195	5.80042	0.00301155	0.0711754
ENSSSCG00000030424	-0.828611	4.12955	0.0272056	0.249379
ENSSSCG00000006735	-0.828148	9.98117	0.0269752	0.248968
ENSSSCG00000037159	-0.827036	4.53582	0.0112426	0.155279
ENSSSCG00000005203	0.82628	4.89599	0.035403	0.284556
ENSSSCG00000016850	0.825973	8.24861	0.00451028	0.0897282
ENSSSCG00000005609	-0.825748	3.83961	0.0645873	0.37478
ENSSSCG00000007606	-0.825689	7.70223	0.00656164	0.113914
ENSSSCG00000033335	-0.825674	4.64529	0.0102997	0.147327
ENSSSCG00000021386	-0.825618	5.23838	0.00759382	0.123581
ENSSSCG00000039360	-0.825175	3.57566	0.0427383	0.310358
ENSSSCG00000010486	-0.824478	3.60099	0.147277	0.532708
ENSSSCG00000008753	-0.824384	8.0289	0.0305421	0.262904
ENSSSCG00000012359	-0.824088	4.2108	0.0270637	0.249278
ENSSSCG00000017156	-0.823797	6.46977	0.00411066	0.0844798
ENSSSCG00000016437	-0.823781	6.45456	0.0238169	0.235269
ENSSSCG00000016872	0.823646	10.2553	0.0417843	0.306414
ENSSSCG00000016079	0.823058	5.17035	0.00464185	0.0915951
ENSSSCG00000030318	0.822983	6.93203	0.0329429	0.27538
ENSSSCG00000010179	0.822798	4.29959	0.01586	0.189244
ENSSSCG00000004656	-0.822504	4.28952	0.0225315	0.229758
ENSSSCG00000016497	-0.822459	5.90516	0.0150747	0.183806
ENSSSCG00000015999	0.822133	5.1992	0.0114518	0.156693
ENSSSCG00000023818	0.822048	5.11081	0.00313188	0.0731874
ENSSSCG00000011102	-0.821339	8.32897	0.00943454	0.14135
ENSSSCG00000021898	-0.821224	4.09405	0.0261783	0.24481
ENSSSCG00000039058	0.820973	4.93955	0.0141813	0.176824
ENSSSCG00000013358	0.820645	5.51037	0.11028	0.475849
ENSSSCG00000006358	0.820297	7.42715	0.00453861	0.0897282
ENSSSCG00000008099	0.82021	5.6702	0.00561927	0.102697
ENSSSCG00000040461	0.819422	4.68506	0.103947	0.466729
ENSSSCG00000005025	0.819411	4.96137	0.0130584	0.169956
ENSSSCG00000040294	0.819294	6.62255	0.00274387	0.0668232
ENSSSCG00000040288	-0.818885	4.01137	0.0553252	0.346583
ENSSSCG00000002778	-0.817973	3.37346	0.038679	0.294807
ENSSSCG00000027100	0.817932	4.10976	0.0249546	0.240503
ENSSSCG00000032752	-0.816881	3.68055	0.0307904	0.263313
ENSSSCG00000029805	0.816807	6.69581	0.00406548	0.0840495
ENSSSCG00000008787	0.816779	5.98234	0.00162303	0.046652
ENSSSCG00000009806	-0.816673	4.86043	0.00749252	0.122894
ENSSSCG00000000908	0.816619	4.05005	0.0287263	0.256065
ENSSSCG00000006088	-0.815188	7.76291	0.00729671	0.121279
ENSSSCG00000034876	0.814458	4.38094	0.0243018	0.237961
ENSSSCG00000016750	-0.813567	5.71976	0.0101076	0.146268
ENSSSCG00000006925	0.813433	7.19282	0.00982864	0.144566
ENSSSCG00000040273	0.812543	7.68767	0.018329	0.205835
ENSSSCG00000015631	-0.812116	5.61508	0.00501575	0.0948341
ENSSSCG00000010138	-0.811919	4.51421	0.0209848	0.221008
ENSSSCG00000026153	0.811307	8.99468	0.0140631	0.175983
ENSSSCG00000002370	-0.811138	5.03565	0.0413112	0.304638
ENSSSCG00000022538	-0.811119	5.34369	0.00306786	0.0722064
ENSSSCG00000022168	-0.810671	6.7186	0.025082	0.240788
ENSSSCG00000034293	-0.809972	4.19886	0.0842303	0.42582
ENSSSCG00000016420	0.809872	8.50339	0.0363143	0.287124
ENSSSCG00000009545	-0.80952	10.9131	0.0128732	0.167755
ENSSSCG00000038329	0.809357	6.29512	0.0142876	0.177664
ENSSSCG00000038001	0.809172	6.39724	0.0100804	0.146268
ENSSSCG00000022447	-0.809128	5.23891	0.0283212	0.254394
ENSSSCG00000025133	0.809112	3.98736	0.0359484	0.286051
ENSSSCG00000013576	-0.808968	4.9347	0.00943432	0.14135
ENSSSCG00000012583	0.808629	10.5465	0.0273305	0.249379
ENSSSCG00000002777	-0.80837	3.70303	0.0638891	0.372621
ENSSSCG00000018069	-0.807722	9.04052	0.0461393	0.319832
ENSSSCG00000027098	-0.807604	5.17673	0.00392885	0.0832099
ENSSSCG00000003653	0.807263	5.70063	0.00258923	0.0644149
ENSSSCG00000032977	-0.806893	3.55072	0.152659	0.539843
ENSSSCG00000005437	0.806781	3.58501	0.0385393	0.294684
ENSSSCG00000037061	0.806258	4.35999	0.029521	0.259221
ENSSSCG00000036033	-0.806025	4.20614	0.0253821	0.241225
ENSSSCG00000000191	-0.805938	7.24899	0.0158367	0.189244
ENSSSCG00000012699	-0.805422	7.41088	0.00493192	0.0943591
ENSSSCG00000000916	0.80506	6.33558	0.00700264	0.119182
ENSSSCG00000010171	0.804926	4.7739	0.029708	0.259709
ENSSSCG00000038805	-0.804348	3.1717	0.0781642	0.411559
ENSSSCG00000023788	-0.804314	3.25593	0.0422107	0.307946
ENSSSCG00000014217	-0.804111	5.15632	0.0148353	0.182787
ENSSSCG00000006116	0.803852	5.31756	0.0236228	0.234402
ENSSSCG00000000411	-0.803395	5.30168	0.0563018	0.349917
ENSSSCG00000039731	0.802919	3.69069	0.0741318	0.4013
ENSSSCG00000013897	0.802849	4.02311	0.0422283	0.307946
ENSSSCG00000024665	-0.802724	6.21792	0.0032932	0.0752658
ENSSSCG00000025525	0.802262	6.50585	0.00260098	0.0644381
ENSSSCG00000005122	0.801776	5.98498	0.00974152	0.144359
ENSSSCG00000015866	-0.800688	5.65782	0.00547361	0.101101
ENSSSCG00000010956	0.799008	6.74084	0.0102179	0.146966
ENSSSCG00000023045	-0.798662	4.94495	0.00881164	0.136155
ENSSSCG00000033161	0.798503	5.86125	0.00607687	0.107289
ENSSSCG00000001657	-0.797288	5.01021	0.0430006	0.310656
ENSSSCG00000007516	-0.797283	5.64712	0.00919391	0.139369
ENSSSCG00000039171	-0.797219	5.88407	0.00286503	0.0688071
ENSSSCG00000037621	-0.796107	5.35689	0.00581267	0.104397
ENSSSCG00000011970	0.795659	4.41899	0.0160363	0.189717
ENSSSCG00000004771	-0.795431	3.5346	0.0440576	0.31359
ENSSSCG00000032715	0.795249	3.78413	0.0395046	0.298553
ENSSSCG00000027860	0.79384	4.05365	0.0238731	0.235269
ENSSSCG00000000107	-0.79378	6.12473	0.00298197	0.0706368
ENSSSCG00000015056	-0.793707	7.30819	0.0465578	0.320874
ENSSSCG00000032015	-0.793694	6.4199	0.00889103	0.136772
ENSSSCG00000027974	0.793567	3.29055	0.0381625	0.293498
ENSSSCG00000012768	-0.793555	4.2127	0.0435243	0.31218
ENSSSCG00000029791	0.793292	3.2509	0.0605659	0.362803
ENSSSCG00000035719	0.793201	3.11939	0.0604722	0.36245
ENSSSCG00000006900	0.79258	4.3607	0.0203791	0.217164
ENSSSCG00000011653	0.792451	6.58743	0.0125029	0.164997
ENSSSCG00000011023	-0.791642	3.40414	0.0754281	0.402658
ENSSSCG00000004541	0.791445	6.19087	0.00380385	0.0818613
ENSSSCG00000007524	0.791374	6.16888	0.0105132	0.149968
ENSSSCG00000011384	-0.791282	3.54552	0.0491433	0.328855
ENSSSCG00000032372	-0.791052	4.86255	0.0137967	0.175171
ENSSSCG00000030560	-0.790649	7.52032	0.00683215	0.116663
ENSSSCG00000038178	-0.788543	4.35206	0.109641	0.475265
ENSSSCG00000009093	-0.788468	4.89105	0.0281735	0.253439
ENSSSCG00000017962	-0.788458	4.76456	0.0546459	0.344401
ENSSSCG00000012481	0.787788	6.34412	0.0053776	0.0996821
ENSSSCG00000006310	-0.787359	4.32968	0.0165322	0.19295
ENSSSCG00000008443	-0.787151	7.97109	0.0138425	0.175171
ENSSSCG00000032964	-0.787122	4.23728	0.0172869	0.197763
ENSSSCG00000038569	0.786341	3.43596	0.0544631	0.344401
ENSSSCG00000001639	-0.786107	4.23146	0.0245908	0.239214
ENSSSCG00000018078	-0.7856	9.83563	0.0303232	0.262121
ENSSSCG00000022998	0.785195	6.86933	0.00498704	0.0946479
ENSSSCG00000034757	0.785044	6.57631	0.0102624	0.147315
ENSSSCG00000005020	0.784875	3.57144	0.0434178	0.31218
ENSSSCG00000013457	-0.784307	5.4559	0.0243529	0.238024
ENSSSCG00000014672	-0.783732	3.02863	0.0876254	0.431856
ENSSSCG00000039821	-0.783597	5.13326	0.0993706	0.457118
ENSSSCG00000012000	0.783336	6.84299	0.00618363	0.108255
ENSSSCG00000014900	0.783326	4.81777	0.0138452	0.175171
ENSSSCG00000008169	-0.783258	5.23674	0.0204376	0.217534
ENSSSCG00000014891	-0.783051	5.56317	0.00990433	0.145241
ENSSSCG00000014335	-0.782944	6.94932	0.00880293	0.136155
ENSSSCG00000035170	0.782334	4.4112	0.0290613	0.257857
ENSSSCG00000011359	-0.781237	3.12283	0.0544633	0.344401
ENSSSCG00000008606	-0.780665	3.98953	0.161744	0.556566
ENSSSCG00000011501	0.780481	7.19301	0.00661701	0.114303
ENSSSCG00000016695	0.780418	7.13375	0.0225072	0.229758
ENSSSCG00000017479	-0.780138	6.74786	0.0846102	0.426788
ENSSSCG00000038626	0.779909	4.75986	0.111582	0.479284
ENSSSCG00000005250	-0.779775	3.72276	0.0924861	0.441297
ENSSSCG00000038089	-0.779692	8.93572	0.011963	0.160313
ENSSSCG00000004952	-0.778805	6.63642	0.00478799	0.0934152
ENSSSCG00000006867	0.778752	6.06409	0.0104171	0.148802
ENSSSCG00000032962	0.778625	7.13184	0.0238703	0.235269
ENSSSCG00000004142	-0.778185	6.18143	0.00985761	0.144787
ENSSSCG00000008422	-0.777292	5.90169	0.0288836	0.256499
ENSSSCG00000040257	-0.777075	5.00282	0.0127218	0.166828
ENSSSCG00000034706	0.776944	4.5805	0.172214	0.571064
ENSSSCG00000006126	0.776758	7.86318	0.0152239	0.18473
ENSSSCG00000006648	0.776617	6.14797	0.00353084	0.0784555
ENSSSCG00000014627	-0.77581	6.45953	0.068336	0.385032
ENSSSCG00000021051	-0.775638	3.85245	0.097765	0.453833
ENSSSCG00000011463	-0.775625	3.85574	0.147811	0.533223
ENSSSCG00000030548	-0.77549	3.6818	0.113509	0.481399
ENSSSCG00000011127	-0.775242	4.35553	0.0302204	0.261667
ENSSSCG00000035600	0.775119	3.99874	0.0349649	0.282957
ENSSSCG00000029393	-0.775095	4.5673	0.0412175	0.304638
ENSSSCG00000035603	-0.774787	3.24665	0.0569755	0.351581
ENSSSCG00000013659	-0.774611	6.50928	0.0574223	0.353125
ENSSSCG00000038969	0.774548	6.04729	0.016962	0.196078
ENSSSCG00000034763	-0.774521	4.46342	0.0185784	0.207738
ENSSSCG00000027774	-0.774327	4.84861	0.0801632	0.416392
ENSSSCG00000033634	0.773158	3.85578	0.0449662	0.316743
ENSSSCG00000015250	0.772818	4.00402	0.0381832	0.293498
ENSSSCG00000038202	-0.772712	5.70647	0.00752804	0.123088
ENSSSCG00000037120	-0.772617	4.94739	0.115999	0.484019
ENSSSCG00000038348	0.772389	4.31234	0.0226144	0.229788
ENSSSCG00000015334	0.772318	5.61152	0.00587362	0.104768
ENSSSCG00000002904	-0.772136	4.26336	0.0469365	0.322272
ENSSSCG00000000403	-0.771972	7.23271	0.00707603	0.119963
ENSSSCG00000000531	-0.771766	4.32157	0.0390191	0.295921
ENSSSCG00000010447	-0.771608	8.36596	0.189894	0.591763
ENSSSCG00000029502	0.770814	7.19148	0.00558372	0.102227
ENSSSCG00000013595	-0.770726	4.05078	0.0535636	0.344012
ENSSSCG00000001646	-0.77039	4.51763	0.0180108	0.20278
ENSSSCG00000010586	-0.770022	3.76925	0.0532815	0.343289
ENSSSCG00000010107	-0.769069	5.2259	0.0127613	0.166832
ENSSSCG00000037559	-0.768991	4.19972	0.0428394	0.310444
ENSSSCG00000009620	-0.768841	8.89981	0.00976181	0.1444
ENSSSCG00000008266	-0.768544	4.18017	0.0779769	0.410989
ENSSSCG00000003941	-0.768381	6.43015	0.00825637	0.130881
ENSSSCG00000007492	0.768071	5.59948	0.0159121	0.189244
ENSSSCG00000012956	-0.76752	4.90442	0.0194396	0.212569
ENSSSCG00000032165	0.76691	6.13779	0.0121095	0.161445
ENSSSCG00000032368	-0.766897	5.23853	0.0172603	0.197763
ENSSSCG00000009759	-0.766797	11.6632	0.0840242	0.425398
ENSSSCG00000005967	0.766643	4.47537	0.024936	0.240503
ENSSSCG00000023264	0.765832	9.35354	0.0247599	0.240185
ENSSSCG00000027331	-0.765399	8.68497	0.147422	0.532968
ENSSSCG00000038694	-0.765352	7.23045	0.0789984	0.412952
ENSSSCG00000015492	0.765292	3.59606	0.0427679	0.310358
ENSSSCG00000036622	0.765129	8.16746	0.019799	0.213771
ENSSSCG00000006038	-0.764963	4.80018	0.0627853	0.370127
ENSSSCG00000029331	-0.764709	7.56908	0.0328428	0.274986
ENSSSCG00000020846	-0.764409	4.99066	0.0752456	0.402293
ENSSSCG00000027459	0.76429	6.44447	0.00515759	0.0968119
ENSSSCG00000010011	0.76394	7.38831	0.00901584	0.13807
ENSSSCG00000023379	-0.763509	3.77293	0.0465929	0.320874
ENSSSCG00000004037	-0.763331	5.22307	0.0151935	0.18473
ENSSSCG00000014433	-0.763004	5.21626	0.00939882	0.14135
ENSSSCG00000015140	0.761926	10.1186	0.0139399	0.175497
ENSSSCG00000002001	-0.761674	4.38927	0.0387471	0.294807
ENSSSCG00000039474	-0.761331	3.41925	0.059151	0.358666
ENSSSCG00000038180	-0.761269	5.3087	0.00754484	0.123158
ENSSSCG00000035538	0.761266	5.86402	0.0161897	0.191097
ENSSSCG00000001582	-0.760875	4.33863	0.0896992	0.436988
ENSSSCG00000006499	0.76033	4.69986	0.03073	0.263014
ENSSSCG00000011133	-0.760246	4.12987	0.0635012	0.371604
ENSSSCG00000009885	-0.760228	7.60636	0.00974517	0.144359
ENSSSCG00000018015	-0.759996	3.80401	0.135094	0.51475
ENSSSCG00000001658	0.759809	4.1611	0.0493772	0.329784
ENSSSCG00000011471	-0.75958	9.09729	0.0330043	0.275451
ENSSSCG00000030849	0.759237	7.55175	0.0159235	0.189244
ENSSSCG00000021557	0.758906	4.80056	0.0171677	0.197538
ENSSSCG00000025176	-0.758782	7.22858	0.0140103	0.175746
ENSSSCG00000003492	0.758581	3.75372	0.0484746	0.326059
ENSSSCG00000034811	0.758483	4.87318	0.0105763	0.150082
ENSSSCG00000025007	0.758282	4.39367	0.0230634	0.232175
ENSSSCG00000006564	0.758066	5.2003	0.0142323	0.177247
ENSSSCG00000000108	-0.757993	5.39471	0.00666097	0.114492
ENSSSCG00000007286	0.757577	7.50933	0.0321488	0.271485
ENSSSCG00000040151	-0.756833	2.91933	0.078525	0.412415
ENSSSCG00000013001	0.756779	5.37101	0.0123463	0.163553
ENSSSCG00000010536	-0.756488	3.47166	0.0512568	0.33677
ENSSSCG00000030857	-0.755828	7.43402	0.0113191	0.155866
ENSSSCG00000005711	-0.755818	6.6578	0.00736137	0.121896
ENSSSCG00000010029	0.755797	5.47881	0.00383938	0.081983
ENSSSCG00000007789	-0.755745	7.14108	0.00917798	0.139331
ENSSSCG00000023907	-0.755628	6.32249	0.00594523	0.105864
ENSSSCG00000020801	-0.755371	4.34059	0.0587825	0.357056
ENSSSCG00000038025	-0.755338	5.50045	0.00344079	0.0779526
ENSSSCG00000009874	0.75407	6.33258	0.0562369	0.349917
ENSSSCG00000017014	0.753996	8.69799	0.00963036	0.143271
ENSSSCG00000004531	-0.753844	3.99071	0.0577738	0.353507
ENSSSCG00000014871	0.753416	8.08018	0.0429264	0.310641
ENSSSCG00000011351	0.753316	6.47283	0.00861715	0.134146
ENSSSCG00000011038	0.753207	6.58625	0.00476825	0.0932584
ENSSSCG00000004861	-0.75299	5.66807	0.0250584	0.240788
ENSSSCG00000007308	0.752703	4.50097	0.0509254	0.335693
ENSSSCG00000016076	0.75244	5.36582	0.00922923	0.139701
ENSSSCG00000016049	0.7524	5.92775	0.0251056	0.240788
ENSSSCG00000008990	0.752098	5.02235	0.0108703	0.152964
ENSSSCG00000015115	-0.752067	6.95117	0.00822547	0.13059
ENSSSCG00000008738	0.751762	6.13212	0.00563934	0.102883
ENSSSCG00000017623	-0.751674	6.06781	0.0105613	0.150082
ENSSSCG00000021601	0.751441	5.48362	0.0138902	0.175297
ENSSSCG00000023539	-0.751027	4.79893	0.015077	0.183806
ENSSSCG00000003722	-0.750664	5.91914	0.0353783	0.284556
ENSSSCG00000021885	0.750568	6.92403	0.023612	0.234402
ENSSSCG00000015987	-0.749707	7.99092	0.00859095	0.134089
ENSSSCG00000011592	-0.749704	8.11245	0.0386906	0.294807
ENSSSCG00000006694	0.749629	5.76834	0.0228552	0.231198
ENSSSCG00000035657	-0.749423	5.60768	0.0074161	0.122413
ENSSSCG00000016678	-0.749237	3.16813	0.0733813	0.399924
ENSSSCG00000003875	-0.749112	4.68876	0.0283529	0.254394
ENSSSCG00000009226	-0.748852	4.78181	0.0193594	0.212395
ENSSSCG00000008162	0.748042	5.87886	0.00434329	0.0875308
ENSSSCG00000016114	-0.748027	3.25748	0.0568747	0.351212
ENSSSCG00000034540	-0.747429	5.37465	0.00490042	0.0943591
ENSSSCG00000011848	0.747301	6.23774	0.015589	0.18741
ENSSSCG00000035051	-0.746792	3.02139	0.108838	0.473487
ENSSSCG00000017385	-0.746482	5.27612	0.0349348	0.282934
ENSSSCG00000005837	-0.746458	5.37255	0.00932464	0.140702
ENSSSCG00000008735	-0.746154	6.57413	0.00855457	0.133773
ENSSSCG00000026155	-0.745779	3.11271	0.0799676	0.415584
ENSSSCG00000017239	0.745319	8.20104	0.0635031	0.371604
ENSSSCG00000034697	-0.744489	4.9752	0.0997289	0.457118
ENSSSCG00000040479	-0.744424	5.08929	0.153843	0.542492
ENSSSCG00000010537	0.744329	7.43425	0.0256634	0.242172
ENSSSCG00000013236	-0.744247	4.40694	0.140812	0.521873
ENSSSCG00000017201	-0.744228	4.83037	0.0232529	0.233091
ENSSSCG00000024694	-0.743804	4.40282	0.0502998	0.334401
ENSSSCG00000007155	-0.743585	5.8557	0.00492665	0.0943591
ENSSSCG00000027072	0.743304	7.38799	0.0138466	0.175171
ENSSSCG00000009302	-0.743058	5.25861	0.0105584	0.150082
ENSSSCG00000018075	-0.74274	12.5335	0.0224523	0.229758
ENSSSCG00000032153	-0.742688	3.86016	0.0786128	0.412459
ENSSSCG00000011695	-0.741892	3.3882	0.102781	0.46386
ENSSSCG00000028979	0.741891	7.20643	0.0204874	0.217829
ENSSSCG00000037609	0.741332	6.90686	0.0109626	0.153523
ENSSSCG00000023760	0.741298	6.19328	0.00925075	0.139823
ENSSSCG00000002865	-0.740362	3.51304	0.0563622	0.349917
ENSSSCG00000024205	-0.740175	3.16033	0.259141	0.661428
ENSSSCG00000011313	-0.739872	6.09684	0.00586722	0.104768
ENSSSCG00000009256	-0.739829	7.54342	0.066203	0.378267
ENSSSCG00000035034	0.739809	3.60785	0.0689389	0.386259
ENSSSCG00000029219	0.73975	4.43988	0.0752824	0.402293
ENSSSCG00000021793	0.739072	7.84284	0.0214435	0.223607
ENSSSCG00000013622	0.738593	6.38163	0.106781	0.470842
ENSSSCG00000002268	0.738432	3.82218	0.0445561	0.315891
ENSSSCG00000035829	-0.738383	3.43108	0.067722	0.383218
ENSSSCG00000035945	0.737988	9.58689	0.0456105	0.318523
ENSSSCG00000023837	0.737642	5.95876	0.0827874	0.422427
ENSSSCG00000007855	-0.737596	4.67379	0.0541608	0.344401
ENSSSCG00000007925	-0.736893	3.95299	0.0667405	0.380293
ENSSSCG00000010915	-0.73591	6.50093	0.0117504	0.158281
ENSSSCG00000034090	-0.735551	6.18441	0.00772291	0.125094
ENSSSCG00000037697	0.735525	7.72197	0.0166482	0.193436
ENSSSCG00000017406	-0.735352	8.1927	0.0416745	0.306055
ENSSSCG00000015570	-0.734544	7.24023	0.0198169	0.213771
ENSSSCG00000030278	0.734529	5.44764	0.0277512	0.25157
ENSSSCG00000032748	0.734074	4.12186	0.0335324	0.277409
ENSSSCG00000010280	-0.733771	5.39719	0.00840129	0.132171
ENSSSCG00000016245	-0.733563	3.90777	0.118584	0.487412
ENSSSCG00000008312	-0.7335	7.76644	0.054615	0.344401
ENSSSCG00000035663	-0.733379	4.79229	0.0208544	0.220744
ENSSSCG00000028865	0.733303	6.42472	0.00887262	0.136691
ENSSSCG00000030378	-0.733289	4.67265	0.0279771	0.252328
ENSSSCG00000002520	-0.732968	4.84957	0.0436124	0.31218
ENSSSCG00000021769	-0.732728	3.38647	0.0545925	0.344401
ENSSSCG00000027723	0.731472	4.33182	0.0292421	0.258755
ENSSSCG00000004989	0.731377	5.60504	0.00833352	0.131702
ENSSSCG00000008959	-0.731305	4.17397	0.142432	0.523745
ENSSSCG00000030996	0.731231	7.94912	0.0112588	0.155279
ENSSSCG00000035012	0.731188	5.44225	0.0764526	0.406034
ENSSSCG00000028203	0.730853	3.82881	0.127811	0.504321
ENSSSCG00000001379	-0.730362	7.68522	0.103619	0.466261
ENSSSCG00000011731	-0.730327	6.22808	0.100399	0.458342
ENSSSCG00000005935	-0.730296	6.27669	0.0253286	0.241225
ENSSSCG00000017870	-0.730025	4.23701	0.0469818	0.322272
ENSSSCG00000004064	-0.729978	6.04368	0.0221119	0.22789
ENSSSCG00000036482	-0.729782	4.13872	0.0565622	0.350739
ENSSSCG00000013259	-0.729734	6.79452	0.00713825	0.120114
ENSSSCG00000001242	-0.728963	4.97247	0.0217726	0.226187
ENSSSCG00000000906	-0.7284	3.53353	0.107921	0.472534
ENSSSCG00000039311	-0.72833	4.44704	0.0401646	0.300699
ENSSSCG00000013729	0.727631	6.32259	0.0116626	0.157916
ENSSSCG00000038957	-0.727374	4.815	0.0271488	0.249379
ENSSSCG00000011025	-0.727073	4.35643	0.0414427	0.304998
ENSSSCG00000001757	0.726465	5.93491	0.0125988	0.165632
ENSSSCG00000014038	-0.726127	4.75284	0.0198144	0.213771
ENSSSCG00000035820	0.725896	5.51077	0.00729381	0.121279
ENSSSCG00000017551	-0.725801	5.44885	0.0269802	0.248968
ENSSSCG00000022303	0.725781	4.76003	0.0389679	0.295786
ENSSSCG00000033909	0.725689	4.27843	0.0356539	0.285168
ENSSSCG00000013596	0.725465	4.37362	0.0581227	0.354705
ENSSSCG00000007288	-0.725207	5.12201	0.034336	0.280047
ENSSSCG00000009761	-0.72505	6.70432	0.0135636	0.173919
ENSSSCG00000039183	0.724866	4.49064	0.0359625	0.286051
ENSSSCG00000033706	-0.724659	6.62637	0.015888	0.189244
ENSSSCG00000029998	-0.723927	5.17418	0.0109838	0.153523
ENSSSCG00000029362	0.723725	6.13077	0.0150363	0.18374
ENSSSCG00000004065	-0.723509	3.59479	0.0933479	0.443343
ENSSSCG00000026914	0.723319	7.43897	0.0557741	0.348136
ENSSSCG00000010825	-0.723115	5.25634	0.0304928	0.262904
ENSSSCG00000017761	-0.723099	3.53437	0.0545002	0.344401
ENSSSCG00000031589	-0.722905	3.5983	0.106991	0.470842
ENSSSCG00000030921	0.722616	7.46659	0.0348124	0.282383
ENSSSCG00000017186	-0.722608	4.37596	0.100145	0.45776
ENSSSCG00000032024	-0.722482	4.83282	0.0380434	0.293482
ENSSSCG00000012021	0.722464	4.85323	0.0152438	0.184755
ENSSSCG00000014063	0.722367	7.63065	0.0229847	0.232175
ENSSSCG00000004829	-0.722052	5.43482	0.0369188	0.288736
ENSSSCG00000003551	0.721865	3.99231	0.0564173	0.35005
ENSSSCG00000008026	-0.721337	5.49657	0.00710619	0.119963
ENSSSCG00000010345	0.721244	8.77223	0.0475794	0.323807
ENSSSCG00000035253	-0.72075	3.80335	0.0878818	0.432533
ENSSSCG00000006511	0.720667	8.35234	0.085553	0.427841
ENSSSCG00000034049	0.720592	4.23412	0.0715482	0.393042
ENSSSCG00000027002	-0.720389	4.65153	0.0383994	0.294445
ENSSSCG00000016216	-0.720337	3.6986	0.0925963	0.441297
ENSSSCG00000009638	-0.720103	4.40229	0.0575158	0.353293
ENSSSCG00000032566	-0.719266	6.39384	0.0148699	0.182997
ENSSSCG00000040183	-0.719145	5.00537	0.0361247	0.286835
ENSSSCG00000008292	-0.718811	4.28568	0.0387539	0.294807
ENSSSCG00000022331	-0.71877	5.35294	0.295247	0.689622
ENSSSCG00000000268	-0.718719	3.79345	0.0892561	0.435967
ENSSSCG00000034502	-0.718583	6.65846	0.0134006	0.17268
ENSSSCG00000004569	0.718175	4.51347	0.0341827	0.280008
ENSSSCG00000012172	-0.717913	3.44222	0.141956	0.523679
ENSSSCG00000027711	0.717787	4.64757	0.0369721	0.28886
ENSSSCG00000014399	-0.717305	3.67479	0.0890852	0.435638
ENSSSCG00000009405	0.717037	6.18628	0.0111611	0.154844
ENSSSCG00000003715	-0.716855	5.33901	0.0243839	0.238092
ENSSSCG00000009466	0.716674	4.59491	0.0435795	0.31218
ENSSSCG00000038550	0.716332	5.46184	0.0178608	0.201886
ENSSSCG00000028282	-0.716041	4.58916	0.0368076	0.288653
ENSSSCG00000038535	-0.716037	5.59825	0.0464567	0.320573
ENSSSCG00000037275	-0.716022	6.64578	0.0650636	0.375144
ENSSSCG00000034357	-0.715203	8.22149	0.0262415	0.24518
ENSSSCG00000017008	0.715069	3.74902	0.0959904	0.449642
ENSSSCG00000015276	-0.714861	5.01197	0.0412121	0.304638
ENSSSCG00000010540	0.714565	6.98727	0.0164127	0.192767
ENSSSCG00000017232	0.714455	5.46028	0.0164721	0.192898
ENSSSCG00000011599	-0.714078	3.3053	0.129203	0.505807
ENSSSCG00000001505	0.713877	4.38913	0.0364664	0.287284
ENSSSCG00000039182	0.713846	4.96419	0.0665333	0.379945
ENSSSCG00000021325	0.713597	7.95629	0.0255062	0.241786
ENSSSCG00000007080	-0.71355	6.87251	0.030111	0.261541
ENSSSCG00000008132	0.713494	6.11881	0.0131921	0.17148
ENSSSCG00000039615	-0.713108	6.16679	0.0897188	0.436988
ENSSSCG00000006370	0.713044	3.26974	0.101172	0.460052
ENSSSCG00000020665	-0.712865	4.32349	0.0504569	0.334845
ENSSSCG00000001025	-0.712689	5.62066	0.0307221	0.263014
ENSSSCG00000035958	0.712664	5.79075	0.0280658	0.252908
ENSSSCG00000014062	-0.712327	4.25418	0.0632419	0.371135
ENSSSCG00000017803	0.712121	4.36564	0.0362164	0.286835
ENSSSCG00000004049	0.711994	7.36682	0.0164424	0.192767
ENSSSCG00000013736	0.711828	9.33715	0.0196857	0.213463
ENSSSCG00000005659	-0.711327	4.8912	0.0230633	0.232175
ENSSSCG00000011368	0.711136	5.56166	0.0981719	0.454252
ENSSSCG00000002829	-0.710542	7.39046	0.124834	0.498713
ENSSSCG00000004785	0.710212	6.8725	0.0174803	0.199099
ENSSSCG00000036593	0.709541	3.78068	0.0597823	0.360392
ENSSSCG00000027952	-0.709534	4.53941	0.0359798	0.286051
ENSSSCG00000032819	-0.709103	4.71468	0.0824782	0.422092
ENSSSCG00000038776	0.708978	5.89114	0.00752014	0.123088
ENSSSCG00000001497	-0.708741	5.7832	0.0153317	0.185604
ENSSSCG00000028322	-0.708642	5.94281	0.0236163	0.234402
ENSSSCG00000013538	-0.708528	6.32706	0.0147563	0.182245
ENSSSCG00000014259	-0.708505	4.81896	0.0816859	0.421241
ENSSSCG00000002383	-0.708438	6.74245	0.151956	0.539314
ENSSSCG00000027224	-0.708159	5.47859	0.00979053	0.144566
ENSSSCG00000030373	0.708025	6.52483	0.020006	0.214477
ENSSSCG00000007314	-0.708019	7.02174	0.0519941	0.338617
ENSSSCG00000030510	-0.708011	3.78288	0.104414	0.467213
ENSSSCG00000035124	-0.707973	5.32265	0.0301305	0.261541
ENSSSCG00000014828	0.707957	6.64225	0.0305655	0.262904
ENSSSCG00000002921	-0.707934	4.46526	0.0981067	0.454235
ENSSSCG00000000745	-0.707898	3.69379	0.119887	0.490807
ENSSSCG00000036001	0.707736	5.91703	0.0151747	0.18473
ENSSSCG00000002715	-0.707648	4.52731	0.0272136	0.249379
ENSSSCG00000009808	0.707376	4.66755	0.0434479	0.31218
ENSSSCG00000006756	0.707376	5.08027	0.0269821	0.248968
ENSSSCG00000008352	0.706834	4.80288	0.0187798	0.209091
ENSSSCG00000028523	0.706782	4.88087	0.0288747	0.256499
ENSSSCG00000038853	0.70649	4.42661	0.0682859	0.385032
ENSSSCG00000031592	-0.706138	6.13034	0.0154758	0.186389
ENSSSCG00000027595	-0.706074	3.88571	0.0631047	0.37054
ENSSSCG00000027251	-0.705893	3.52935	0.0817447	0.421241
ENSSSCG00000009225	0.704785	5.4264	0.0101759	0.146565
ENSSSCG00000040313	-0.704713	4.23062	0.0545131	0.344401
ENSSSCG00000004241	0.704428	9.14046	0.072075	0.394919
ENSSSCG00000000386	-0.704336	5.83306	0.0179908	0.20278
ENSSSCG00000011857	-0.704282	3.4756	0.10117	0.460052
ENSSSCG00000029945	-0.70421	3.66503	0.0643142	0.373679
ENSSSCG00000037174	-0.704189	4.73195	0.0272851	0.249379
ENSSSCG00000005277	0.704153	5.48945	0.0154861	0.186389
ENSSSCG00000005654	-0.704126	9.46738	0.01697	0.196078
ENSSSCG00000014869	0.704092	4.52552	0.145165	0.529059
ENSSSCG00000017100	-0.703545	5.43209	0.025211	0.240871
ENSSSCG00000029519	0.703432	4.67523	0.0278447	0.25157
ENSSSCG00000006956	-0.702574	5.10587	0.0142999	0.177664
ENSSSCG00000021803	-0.702351	6.34962	0.0164365	0.192767
ENSSSCG00000002263	-0.702214	5.64005	0.0368346	0.288653
ENSSSCG00000011664	-0.70219	4.86631	0.0325968	0.273587
ENSSSCG00000012014	0.702145	4.65882	0.0226605	0.229899
ENSSSCG00000004921	0.701862	5.82315	0.00619927	0.108347
ENSSSCG00000008374	-0.701797	4.52918	0.0251434	0.240788
ENSSSCG00000017095	-0.701644	6.54583	0.192695	0.596031
ENSSSCG00000012983	-0.701642	6.70631	0.00982367	0.144566
ENSSSCG00000004018	-0.701262	6.40518	0.0139811	0.175694
ENSSSCG00000021581	-0.701241	3.80751	0.0817875	0.421252
ENSSSCG00000032452	-0.701058	5.18136	0.0202725	0.216703
ENSSSCG00000010027	-0.700777	4.60328	0.0273169	0.249379
ENSSSCG00000027093	0.700188	7.19184	0.0308191	0.263343
ENSSSCG00000038428	0.699716	4.38152	0.0639696	0.372672
ENSSSCG00000038507	0.699533	6.02267	0.0394359	0.29825
ENSSSCG00000012334	0.699443	4.11656	0.0531048	0.342791
ENSSSCG00000021702	-0.699296	4.37827	0.0481788	0.325438
ENSSSCG00000015781	-0.699147	4.4924	0.046206	0.319904
ENSSSCG00000011562	0.699006	6.91907	0.0115084	0.156833
ENSSSCG00000038766	-0.698988	4.78079	0.0287123	0.256065
ENSSSCG00000036294	0.697589	4.28859	0.0454977	0.318392
ENSSSCG00000009781	-0.697146	5.78398	0.0195988	0.213188
ENSSSCG00000008902	0.696797	7.22783	0.118024	0.486465
ENSSSCG00000017211	-0.696656	5.29023	0.0484333	0.326059
ENSSSCG00000025631	-0.696628	4.45071	0.131635	0.509228
ENSSSCG00000001459	-0.696439	3.24185	0.158364	0.54986
ENSSSCG00000009679	0.696324	5.57672	0.018899	0.209709
ENSSSCG00000016340	-0.696323	4.74952	0.0238852	0.235269
ENSSSCG00000013884	-0.696111	4.80122	0.0293118	0.258755
ENSSSCG00000000062	-0.695421	7.66685	0.0302065	0.261667
ENSSSCG00000014804	0.695107	5.3038	0.0427319	0.310358
ENSSSCG00000012886	-0.695047	4.28786	0.0469511	0.322272
ENSSSCG00000000204	-0.694968	4.47877	0.0484567	0.326059
ENSSSCG00000005975	0.694898	5.62875	0.0322648	0.271897
ENSSSCG00000008491	0.694624	4.50333	0.052938	0.342205
ENSSSCG00000034984	0.694402	7.3579	0.0168676	0.195548
ENSSSCG00000013322	0.693762	3.76858	0.0660185	0.377655
ENSSSCG00000011642	-0.693697	6.38719	0.0789198	0.412952
ENSSSCG00000003654	-0.693645	10.0428	0.067733	0.383218
ENSSSCG00000014133	0.693643	8.61664	0.0430051	0.310656
ENSSSCG00000009169	0.693638	3.41108	0.0770512	0.407971
ENSSSCG00000029849	-0.693307	5.53269	0.125532	0.500124
ENSSSCG00000031452	-0.692924	3.35948	0.0907522	0.438945
ENSSSCG00000012793	-0.692765	6.26134	0.0178877	0.20197
ENSSSCG00000038913	0.692483	7.06586	0.0133092	0.171716
ENSSSCG00000037566	0.69225	3.97301	0.0582604	0.355337
ENSSSCG00000015859	-0.691888	5.00327	0.0219216	0.226828
ENSSSCG00000031212	-0.691845	4.58416	0.038231	0.293622
ENSSSCG00000026041	-0.691815	4.99187	0.0472205	0.322294
ENSSSCG00000012452	0.691762	6.02302	0.00847919	0.132794
ENSSSCG00000037314	0.691731	7.54973	0.025274	0.241123
ENSSSCG00000009852	-0.691294	4.33781	0.052201	0.338899
ENSSSCG00000021371	-0.691056	3.4982	0.202317	0.606659
ENSSSCG00000037024	-0.69097	3.80258	0.0837537	0.424515
ENSSSCG00000002281	-0.69087	4.04248	0.0516986	0.338547
ENSSSCG00000037792	0.690574	5.12669	0.0263915	0.245699
ENSSSCG00000007782	-0.690198	4.99061	0.0297056	0.259709
ENSSSCG00000032782	0.690159	6.44161	0.0232689	0.233091
ENSSSCG00000012124	0.689964	4.09647	0.043171	0.311544
ENSSSCG00000035702	0.689705	4.07035	0.0425873	0.309696
ENSSSCG00000003352	-0.689368	5.0426	0.0171722	0.197538
ENSSSCG00000034758	-0.689366	5.122	0.0381216	0.293498
ENSSSCG00000004133	0.689295	6.48993	0.00905672	0.138298
ENSSSCG00000011535	0.689195	3.53607	0.0860207	0.42821
ENSSSCG00000006836	-0.689077	8.9926	0.0964265	0.450669
ENSSSCG00000026268	-0.688825	6.76438	0.0286197	0.255904
ENSSSCG00000006727	0.688268	6.39216	0.0139126	0.175367
ENSSSCG00000038151	-0.688216	4.19011	0.0709582	0.391154
ENSSSCG00000035027	0.688212	4.05685	0.0655791	0.376284
ENSSSCG00000017139	-0.687999	6.45191	0.011245	0.155279
ENSSSCG00000017065	-0.687913	5.32306	0.0177198	0.200813
ENSSSCG00000038164	-0.687763	5.71394	0.0590388	0.358384
ENSSSCG00000033367	0.687477	5.79562	0.0137007	0.175029
ENSSSCG00000000770	-0.687022	6.13205	0.0470226	0.322294
ENSSSCG00000007744	-0.686879	3.68649	0.100404	0.458342
ENSSSCG00000037572	-0.686715	3.56364	0.0922842	0.441297
ENSSSCG00000017414	-0.686461	4.72661	0.0376701	0.29125
ENSSSCG00000027349	-0.685546	4.80134	0.0225274	0.229758
ENSSSCG00000011003	0.684279	4.69162	0.0351798	0.28399
ENSSSCG00000003464	-0.684229	5.95046	0.0182269	0.20491
ENSSSCG00000004583	0.683982	4.17352	0.0477408	0.324496
ENSSSCG00000034129	0.68374	4.51947	0.0400565	0.300494
ENSSSCG00000005096	-0.6837	7.71666	0.129072	0.505807
ENSSSCG00000024596	-0.683698	3.33962	0.16137	0.556566
ENSSSCG00000009787	-0.683331	5.40473	0.024662	0.239682
ENSSSCG00000013655	0.682896	4.1884	0.082658	0.422257
ENSSSCG00000020945	0.682685	5.08829	0.0484125	0.326059
ENSSSCG00000009614	-0.682598	5.21627	0.0215647	0.224251
ENSSSCG00000026833	0.682479	5.63407	0.0138455	0.175171
ENSSSCG00000028612	-0.681888	7.73697	0.0363378	0.287124
ENSSSCG00000021138	-0.681722	5.82742	0.0157588	0.188797
ENSSSCG00000011768	-0.681535	4.09388	0.0579288	0.353937
ENSSSCG00000015840	0.681428	4.95905	0.0195775	0.21318
ENSSSCG00000035414	-0.681382	4.76729	0.0284262	0.254624
ENSSSCG00000009152	-0.681323	3.37383	0.0839536	0.425248
ENSSSCG00000002004	0.681226	5.79359	0.00838059	0.132049
ENSSSCG00000008497	0.681187	4.08329	0.063536	0.371604
ENSSSCG00000015034	0.680778	6.52695	0.0118798	0.159404
ENSSSCG00000011278	-0.680268	5.50716	0.0283491	0.254394
ENSSSCG00000034545	0.679942	2.87906	0.112378	0.479927
ENSSSCG00000006203	0.679784	5.28358	0.0165192	0.19295
ENSSSCG00000008510	-0.67977	9.88571	0.0614072	0.365457
ENSSSCG00000004744	-0.679004	5.02959	0.0159795	0.189693
ENSSSCG00000022192	-0.678877	4.77119	0.105314	0.468147
ENSSSCG00000020720	-0.678377	5.69657	0.0614307	0.365457
ENSSSCG00000003465	-0.677826	4.73437	0.121679	0.493693
ENSSSCG00000002525	-0.677767	5.31079	0.0126839	0.166541
ENSSSCG00000028542	-0.677668	6.35054	0.0111677	0.154844
ENSSSCG00000009860	0.677531	4.41575	0.0472503	0.322294
ENSSSCG00000011915	0.677229	3.60828	0.0738959	0.400857
ENSSSCG00000005761	-0.676773	6.0473	0.0114925	0.156833
ENSSSCG00000016859	0.676463	7.16532	0.17917	0.578254
ENSSSCG00000034905	0.676449	7.41845	0.0684438	0.385032
ENSSSCG00000036926	-0.676431	5.32503	0.0132534	0.171716
ENSSSCG00000003488	-0.676425	9.00889	0.0209799	0.221008
ENSSSCG00000037053	-0.675998	3.26554	0.104063	0.466974
ENSSSCG00000006132	-0.675979	5.05582	0.117231	0.485872
ENSSSCG00000034493	0.675635	6.22614	0.0405971	0.302413
ENSSSCG00000025186	-0.675584	5.50021	0.0235464	0.234402
ENSSSCG00000034124	0.675547	5.70932	0.0202762	0.216703
ENSSSCG00000037582	-0.675083	3.92652	0.0925384	0.441297
ENSSSCG00000001921	-0.674325	6.70109	0.0740431	0.4013
ENSSSCG00000038423	-0.674193	6.59191	0.0601584	0.36203
ENSSSCG00000012054	-0.674032	4.33314	0.0656343	0.376284
ENSSSCG00000023783	0.673902	3.76329	0.104669	0.467966
ENSSSCG00000005511	0.673679	4.05846	0.0467959	0.321846
ENSSSCG00000001068	-0.673616	3.32073	0.176772	0.576852
ENSSSCG00000031794	0.673467	5.5784	0.019261	0.211953
ENSSSCG00000004387	-0.673264	6.94801	0.017197	0.197603
ENSSSCG00000017769	-0.673046	3.69907	0.102817	0.46386
ENSSSCG00000012758	0.672839	6.70821	0.0199775	0.214448
ENSSSCG00000014056	-0.672573	4.98128	0.0248847	0.240503
ENSSSCG00000031337	-0.672183	6.87571	0.0699732	0.389886
ENSSSCG00000000712	-0.671245	9.15377	0.0512754	0.33677
ENSSSCG00000040550	0.671181	5.16018	0.0184682	0.206939
ENSSSCG00000001483	0.670778	3.65922	0.152996	0.54024
ENSSSCG00000005514	0.670316	6.04755	0.230298	0.635858
ENSSSCG00000025924	0.670288	7.17298	0.280721	0.677771
ENSSSCG00000004369	-0.669972	4.20311	0.130225	0.507195
ENSSSCG00000001905	-0.669927	3.00507	0.106531	0.470842
ENSSSCG00000007601	0.669889	4.60516	0.0566932	0.351033
ENSSSCG00000004127	-0.669856	3.83846	0.148197	0.533254
ENSSSCG00000015294	-0.669463	5.44593	0.0824289	0.422092
ENSSSCG00000039109	0.669399	4.65548	0.0359524	0.286051
ENSSSCG00000000487	-0.669113	3.73219	0.0694274	0.387118
ENSSSCG00000006877	0.668716	4.68491	0.0337385	0.27845
ENSSSCG00000030154	-0.668441	5.75898	0.0111039	0.154371
ENSSSCG00000009023	-0.668435	4.80519	0.0480784	0.325438
ENSSSCG00000039656	-0.667934	3.56384	0.0769988	0.407901
ENSSSCG00000027941	0.667659	5.21111	0.0437286	0.312317
ENSSSCG00000026152	-0.666947	4.2496	0.062861	0.370363
ENSSSCG00000017779	-0.666743	5.48662	0.0215336	0.224152
ENSSSCG00000007995	0.666494	8.89394	0.109716	0.475269
ENSSSCG00000013256	-0.666364	6.17132	0.00992477	0.145241
ENSSSCG00000012757	0.666224	5.85704	0.0173268	0.198002
ENSSSCG00000009578	0.666188	3.58833	0.0853262	0.427841
ENSSSCG00000040220	0.666078	3.78456	0.0967716	0.451268
ENSSSCG00000017421	0.665817	10.0833	0.0570022	0.351581
ENSSSCG00000021562	-0.665513	6.0446	0.0593505	0.359456
ENSSSCG00000007454	-0.665334	5.88131	0.0118157	0.158749
ENSSSCG00000025187	0.665324	3.96817	0.074876	0.402293
ENSSSCG00000003766	0.665209	5.03894	0.0195132	0.213094
ENSSSCG00000011201	0.66516	3.73301	0.0750935	0.402293
ENSSSCG00000009335	-0.665127	5.98333	0.0186741	0.208584
ENSSSCG00000002292	-0.66497	3.90149	0.0958395	0.449339
ENSSSCG00000003776	0.66487	6.32188	0.0265888	0.247093
ENSSSCG00000010258	-0.664717	4.56401	0.0507567	0.33534
ENSSSCG00000011500	0.664526	6.00707	0.0273384	0.249379
ENSSSCG00000034916	0.664457	6.23958	0.138683	0.520078
ENSSSCG00000014618	-0.664451	3.49373	0.326797	0.719062
ENSSSCG00000007544	-0.663968	5.90733	0.0262908	0.24542
ENSSSCG00000015563	-0.663554	7.05546	0.0153991	0.185998
ENSSSCG00000040038	-0.663548	4.21956	0.0520572	0.338617
ENSSSCG00000039261	0.663545	3.53157	0.185844	0.585458
ENSSSCG00000034562	0.663317	4.59671	0.0399933	0.300282
ENSSSCG00000029711	-0.663316	5.63552	0.0188112	0.209217
ENSSSCG00000014148	0.663133	5.33843	0.0923893	0.441297
ENSSSCG00000015108	-0.663125	6.62638	0.094523	0.446865
ENSSSCG00000004472	0.663025	3.40113	0.140288	0.521274
ENSSSCG00000006830	0.662931	5.27404	0.0232609	0.233091
ENSSSCG00000004813	0.662709	4.3082	0.0457873	0.319126
ENSSSCG00000040974	-0.66244	3.70043	0.106902	0.470842
ENSSSCG00000015667	-0.662262	5.3095	0.016213	0.191156
ENSSSCG00000000295	0.662193	4.21506	0.0556144	0.347557
ENSSSCG00000008555	-0.662099	3.1862	0.111695	0.479284
ENSSSCG00000026294	0.66172	6.88402	0.0165789	0.193278
ENSSSCG00000031488	-0.661701	5.57368	0.0239019	0.235269
ENSSSCG00000022963	-0.661555	4.71033	0.0309206	0.263777
ENSSSCG00000005469	-0.661246	4.38216	0.0542401	0.344401
ENSSSCG00000008044	-0.660872	3.80666	0.113204	0.481189
ENSSSCG00000021610	-0.66083	8.30195	0.0507278	0.33534
ENSSSCG00000002697	0.660515	4.74118	0.0312791	0.266398
ENSSSCG00000031224	0.660444	4.74619	0.0276886	0.251251
ENSSSCG00000015283	-0.659906	5.64412	0.0287362	0.256065
ENSSSCG00000008829	0.659717	4.67916	0.0538698	0.344401
ENSSSCG00000024267	0.659502	6.46593	0.0157151	0.188708
ENSSSCG00000009338	-0.658898	4.23468	0.105874	0.469104
ENSSSCG00000016044	0.658726	5.66934	0.0152158	0.18473
ENSSSCG00000037131	0.658701	7.52365	0.0294293	0.259221
ENSSSCG00000039185	-0.658604	4.42426	0.0783153	0.411938
ENSSSCG00000040889	0.65839	5.26176	0.0409955	0.303947
ENSSSCG00000016444	-0.657792	5.18708	0.0256481	0.242172
ENSSSCG00000003326	-0.657786	4.94736	0.0412241	0.304638
ENSSSCG00000007646	0.657727	5.75568	0.017472	0.199099
ENSSSCG00000036236	0.657418	6.59597	0.0256226	0.242172
ENSSSCG00000009083	-0.656647	4.81348	0.23101	0.635858
ENSSSCG00000002707	0.656635	5.4065	0.0154	0.185998
ENSSSCG00000024776	0.656553	4.56938	0.0636548	0.371829
ENSSSCG00000026922	0.656516	4.98039	0.0278891	0.251752
ENSSSCG00000017876	-0.656444	4.63932	0.0401082	0.300494
ENSSSCG00000028197	-0.656217	6.26935	0.0113313	0.155866
ENSSSCG00000003780	-0.656147	5.1382	0.101822	0.460513
ENSSSCG00000038615	0.65614	4.18488	0.101632	0.46051
ENSSSCG00000003153	0.656049	10.713	0.046037	0.319832
ENSSSCG00000038007	0.655818	3.44009	0.0891049	0.435638
ENSSSCG00000004787	-0.655603	3.37981	0.152244	0.539442
ENSSSCG00000025349	-0.655301	4.37465	0.0897592	0.436988
ENSSSCG00000003881	-0.655129	3.98598	0.076439	0.406034
ENSSSCG00000026964	-0.655069	4.48971	0.0520617	0.338617
ENSSSCG00000007088	0.654856	7.06444	0.0188684	0.209629
ENSSSCG00000006970	-0.65477	7.45167	0.0237733	0.235269
ENSSSCG00000012556	-0.654425	4.55459	0.0670489	0.381384
ENSSSCG00000004543	0.654221	4.14842	0.050358	0.334401
ENSSSCG00000013778	0.653578	4.77584	0.0323874	0.272508
ENSSSCG00000009231	0.653216	4.0785	0.149705	0.536359
ENSSSCG00000015814	0.653025	6.62883	0.0214502	0.223607
ENSSSCG00000009702	0.652748	4.92131	0.0471558	0.322294
ENSSSCG00000015326	-0.652743	10.488	0.194603	0.597224
ENSSSCG00000023334	-0.652422	4.46313	0.0544782	0.344401
ENSSSCG00000013855	0.651916	6.48288	0.0258388	0.243165
ENSSSCG00000015480	-0.651637	8.29052	0.0263435	0.245471
ENSSSCG00000014184	0.651545	10.9287	0.0916215	0.439835
ENSSSCG00000007576	-0.651461	6.00923	0.0160344	0.189717
ENSSSCG00000014905	0.651435	4.0735	0.0760855	0.405335
ENSSSCG00000003379	-0.650857	4.84365	0.0460951	0.319832
ENSSSCG00000004854	-0.65056	7.77987	0.0386332	0.294807
ENSSSCG00000037549	-0.650423	6.97125	0.0220874	0.22789
ENSSSCG00000038144	-0.650305	5.71296	0.0396893	0.299513
ENSSSCG00000006184	0.650267	6.56003	0.0254238	0.241225
ENSSSCG00000015390	0.650046	9.95814	0.0585834	0.356471
ENSSSCG00000003986	0.649843	3.47346	0.10696	0.470842
ENSSSCG00000000672	-0.649746	5.22936	0.0233113	0.233091
ENSSSCG00000026733	-0.649741	7.06879	0.0257976	0.242998
ENSSSCG00000008298	-0.649593	5.4434	0.0309159	0.263777
ENSSSCG00000017920	0.649067	5.46903	0.0434086	0.31218
ENSSSCG00000040281	-0.649064	7.21471	0.0684735	0.385032
ENSSSCG00000011582	-0.649033	5.11691	0.0307183	0.263014
ENSSSCG00000009650	-0.648938	6.77173	0.0331717	0.275741
ENSSSCG00000012792	0.648808	3.41341	0.103879	0.466729
ENSSSCG00000013553	0.648753	3.32598	0.119617	0.489916
ENSSSCG00000031152	0.648621	3.2964	0.0900909	0.437015
ENSSSCG00000006809	-0.648603	5.44534	0.0798693	0.415584
ENSSSCG00000023423	-0.648501	4.3795	0.0817245	0.421241
ENSSSCG00000013524	0.648248	4.4158	0.0939838	0.445054
ENSSSCG00000000661	-0.647985	3.96322	0.0913342	0.439835
ENSSSCG00000007243	-0.647908	3.01157	0.0996402	0.457118
ENSSSCG00000039655	-0.647793	4.54487	0.0856024	0.427841
ENSSSCG00000001852	0.647789	7.54353	0.0463862	0.320511
ENSSSCG00000005912	-0.647756	6.6018	0.0270436	0.249278
ENSSSCG00000005071	-0.647644	6.29049	0.104995	0.468147
ENSSSCG00000007133	0.647606	6.62883	0.0149466	0.183506
ENSSSCG00000035392	0.647425	10.0833	0.0366739	0.288263
ENSSSCG00000017987	-0.64736	7.41915	0.025009	0.240582
ENSSSCG00000038726	0.647319	3.72844	0.0994888	0.457118
ENSSSCG00000006828	-0.647242	4.00182	0.0822989	0.421797
ENSSSCG00000018014	-0.647194	3.57798	0.132498	0.510881
ENSSSCG00000024975	-0.647122	8.55218	0.0398722	0.30024
ENSSSCG00000015444	-0.647071	8.97012	0.0352963	0.284336
ENSSSCG00000040706	-0.64683	4.81074	0.130129	0.507011
ENSSSCG00000025273	0.646598	12.2421	0.0717379	0.393597
ENSSSCG00000037046	0.646309	6.33891	0.117652	0.486465
ENSSSCG00000022312	-0.646051	3.5307	0.110222	0.475801
ENSSSCG00000016464	-0.645665	4.48056	0.0857692	0.427982
ENSSSCG00000009519	0.645465	4.77553	0.0503229	0.334401
ENSSSCG00000004193	-0.645346	4.02613	0.125183	0.499533
ENSSSCG00000001780	0.645268	5.9899	0.0791278	0.412952
ENSSSCG00000003655	-0.645094	5.26764	0.0615893	0.366191
ENSSSCG00000012378	0.644911	4.10157	0.0618672	0.367422
ENSSSCG00000005751	-0.644831	8.55373	0.162917	0.558213
ENSSSCG00000038492	-0.644612	3.37631	0.180292	0.579087
ENSSSCG00000016793	0.644421	4.30388	0.0850526	0.427585
ENSSSCG00000039321	-0.644382	4.02285	0.0837682	0.424515
ENSSSCG00000010926	-0.644366	6.57397	0.025748	0.24275
ENSSSCG00000011603	-0.644192	6.30681	0.0199115	0.214448
ENSSSCG00000007023	-0.643701	6.37646	0.0209222	0.221008
ENSSSCG00000008051	-0.64367	5.49698	0.0210191	0.221008
ENSSSCG00000007246	-0.643668	6.27785	0.0136529	0.174633
ENSSSCG00000022777	-0.643656	4.27166	0.0771109	0.40808
ENSSSCG00000040449	-0.643616	6.52289	0.0751916	0.402293
ENSSSCG00000034350	-0.643283	6.66741	0.047264	0.322294
ENSSSCG00000011601	0.643249	3.63161	0.154312	0.54355
ENSSSCG00000012088	-0.643079	7.44139	0.0413645	0.304638
ENSSSCG00000010949	-0.642831	5.58765	0.053306	0.343289
ENSSSCG00000010005	0.642764	3.91902	0.0798944	0.415584
ENSSSCG00000034522	-0.642406	3.39851	0.197016	0.599969
ENSSSCG00000023169	-0.642317	4.08587	0.154404	0.54355
ENSSSCG00000014818	-0.64193	3.22678	0.108252	0.472832
ENSSSCG00000005652	-0.641658	4.39454	0.10816	0.472832
ENSSSCG00000023162	-0.641581	4.71765	0.0979658	0.45391
ENSSSCG00000032213	0.641399	6.78161	0.0321155	0.271485
ENSSSCG00000012963	-0.640909	4.79702	0.0474174	0.322916
ENSSSCG00000024587	-0.64064	4.85369	0.131048	0.509024
ENSSSCG00000037336	-0.640187	3.77542	0.094431	0.446865
ENSSSCG00000039222	-0.640074	5.43217	0.0544508	0.344401
ENSSSCG00000028117	-0.639965	4.66643	0.088966	0.435472
ENSSSCG00000016223	0.6398	7.26626	0.0371095	0.289164
ENSSSCG00000005440	-0.639754	3.1736	0.11502	0.483796
ENSSSCG00000040425	0.639704	3.48497	0.0960527	0.449731
ENSSSCG00000004551	-0.639368	6.92815	0.0226275	0.229788
ENSSSCG00000034415	0.639309	5.99189	0.0194262	0.212569
ENSSSCG00000005325	-0.639101	3.48782	0.120093	0.490807
ENSSSCG00000010142	0.638902	4.7014	0.0484025	0.326059
ENSSSCG00000027372	0.638771	5.26289	0.0428103	0.310444
ENSSSCG00000007954	-0.638618	3.82306	0.122457	0.494842
ENSSSCG00000010437	0.63856	10.7222	0.0875095	0.43149
ENSSSCG00000035196	-0.638515	4.58573	0.055513	0.347292
ENSSSCG00000023562	0.638282	4.23315	0.133464	0.512517
ENSSSCG00000029687	-0.638114	4.99979	0.0369102	0.288736
ENSSSCG00000003998	0.63801	3.44142	0.116125	0.484019
ENSSSCG00000010104	0.637888	4.73153	0.0375731	0.29125
ENSSSCG00000021309	-0.637574	3.78295	0.160999	0.556037
ENSSSCG00000009680	-0.637209	6.04904	0.0299307	0.26046
ENSSSCG00000031981	-0.63694	3.41405	0.120006	0.490807
ENSSSCG00000038992	-0.636375	5.45296	0.160295	0.554807
ENSSSCG00000005524	-0.636177	6.00428	0.0160074	0.189717
ENSSSCG00000009139	0.635898	5.56964	0.0244894	0.238451
ENSSSCG00000000278	-0.635116	5.57358	0.0259617	0.24388
ENSSSCG00000040349	0.634763	6.22203	0.0172792	0.197763
ENSSSCG00000009968	-0.634763	6.28479	0.023501	0.234402
ENSSSCG00000000439	0.634533	4.44874	0.0931656	0.442994
ENSSSCG00000031487	0.634468	3.02611	0.131807	0.509538
ENSSSCG00000012258	0.634436	5.27779	0.0210483	0.221092
ENSSSCG00000034608	-0.634373	6.42334	0.0195286	0.213094
ENSSSCG00000028167	0.633917	3.43907	0.111714	0.479284
ENSSSCG00000008640	0.633801	5.68705	0.0436493	0.31218
ENSSSCG00000000068	-0.633748	7.34772	0.0286915	0.256065
ENSSSCG00000017601	0.633676	4.63309	0.050522	0.335063
ENSSSCG00000017995	-0.633561	3.45578	0.1084	0.473016
ENSSSCG00000039160	-0.633425	4.61824	0.048064	0.325438
ENSSSCG00000038762	-0.633351	5.25886	0.0490223	0.328257
ENSSSCG00000025855	0.633323	4.9225	0.0350917	0.283542
ENSSSCG00000031255	-0.633263	5.63143	0.138334	0.519541
ENSSSCG00000036213	0.633257	3.50962	0.111826	0.479284
ENSSSCG00000020783	-0.632753	8.78243	0.0452846	0.317864
ENSSSCG00000039265	0.632647	8.71857	0.0422773	0.308088
ENSSSCG00000029261	0.6326	5.11916	0.716983	0.92379
ENSSSCG00000034647	0.632453	5.94077	0.016312	0.191888
ENSSSCG00000026233	0.632433	3.8231	0.0994955	0.457118
ENSSSCG00000004314	0.632384	5.57366	0.0192069	0.2118
ENSSSCG00000011263	-0.632275	4.70226	0.0399759	0.300282
ENSSSCG00000039523	0.631891	5.37884	0.0345783	0.280922
ENSSSCG00000015358	-0.631699	3.26222	0.151159	0.538406
ENSSSCG00000001655	0.631622	5.52838	0.0203819	0.217164
ENSSSCG00000002050	0.631461	6.7612	0.0199677	0.214448
ENSSSCG00000015901	-0.631289	6.76283	0.178008	0.577977
ENSSSCG00000008164	-0.630868	7.02142	0.0225582	0.229758
ENSSSCG00000017129	-0.630738	4.0743	0.107828	0.472526
ENSSSCG00000007704	-0.63061	4.31225	0.086851	0.430283
ENSSSCG00000032364	0.630393	3.99638	0.0805988	0.41782
ENSSSCG00000012691	-0.630178	3.82499	0.144529	0.528164
ENSSSCG00000038825	0.62973	4.04202	0.132766	0.511535
ENSSSCG00000038071	-0.629697	5.246	0.0261308	0.24481
ENSSSCG00000007179	-0.629618	5.79236	0.0278132	0.25157
ENSSSCG00000038526	-0.629611	3.58942	0.106298	0.470378
ENSSSCG00000005689	-0.629441	5.20538	0.0572467	0.352734
ENSSSCG00000007435	0.629095	10.18	0.0406532	0.302614
ENSSSCG00000013983	-0.62875	5.16787	0.0447289	0.316076
ENSSSCG00000012437	0.628639	5.75252	0.0158983	0.189244
ENSSSCG00000023599	0.62856	5.01417	0.0509398	0.335693
ENSSSCG00000011400	0.628556	6.27226	0.074796	0.402293
ENSSSCG00000001427	0.627828	10.3169	0.0335858	0.277409
ENSSSCG00000012889	-0.627684	5.67034	0.0166158	0.193436
ENSSSCG00000021208	-0.627413	11.7332	0.0376547	0.29125
ENSSSCG00000000297	0.62732	3.48214	0.13607	0.516421
ENSSSCG00000032769	-0.627211	6.17101	0.140161	0.521274
ENSSSCG00000035511	-0.627094	7.64672	0.0709768	0.391154
ENSSSCG00000028682	0.626964	3.44987	0.10908	0.47362
ENSSSCG00000016522	-0.62647	5.8539	0.274618	0.674003
ENSSSCG00000013418	0.626405	4.67515	0.041933	0.306633
ENSSSCG00000021638	-0.626228	3.77361	0.134202	0.514127
ENSSSCG00000023026	-0.626055	4.36759	0.0550852	0.345913
ENSSSCG00000004209	-0.62586	6.63727	0.0199827	0.214448
ENSSSCG00000032081	0.625848	5.49674	0.0359575	0.286051
ENSSSCG00000001021	-0.625818	5.88667	0.0214104	0.223607
ENSSSCG00000003757	-0.625647	5.29374	0.060939	0.363989
ENSSSCG00000001049	-0.625563	4.85603	0.149392	0.535767
ENSSSCG00000031493	0.625263	4.28468	0.0633531	0.371579
ENSSSCG00000021750	-0.625049	5.19826	0.0499839	0.33298
ENSSSCG00000038604	-0.625041	7.07663	0.0331192	0.275525
ENSSSCG00000010184	0.624859	7.1571	0.0923285	0.441297
ENSSSCG00000004499	0.624765	9.36697	0.0419572	0.306633
ENSSSCG00000029943	-0.624511	3.82591	0.219003	0.624775
ENSSSCG00000010448	-0.624505	4.09212	0.104394	0.467213
ENSSSCG00000031295	0.624239	3.35988	0.136365	0.516767
ENSSSCG00000004336	-0.624206	3.64402	0.12071	0.491628
ENSSSCG00000003867	0.624198	6.49175	0.018487	0.206939
ENSSSCG00000016156	0.624181	7.12193	0.101526	0.460447
ENSSSCG00000002005	0.624127	3.65734	0.112728	0.48058
ENSSSCG00000017420	0.623997	4.81704	0.0691792	0.387118
ENSSSCG00000027669	-0.623966	8.27028	0.046088	0.319832
ENSSSCG00000013029	0.623713	6.80216	0.025624	0.242172
ENSSSCG00000010554	0.623683	9.79866	0.0753328	0.402355
ENSSSCG00000005180	-0.623568	5.96542	0.0572654	0.352734
ENSSSCG00000014127	0.623453	4.64639	0.0711014	0.391623
ENSSSCG00000012112	-0.623378	5.32434	0.134475	0.514319
ENSSSCG00000002704	-0.623315	8.19193	0.0520674	0.338617
ENSSSCG00000036063	0.623291	6.02709	0.0321466	0.271485
ENSSSCG00000011356	0.622962	7.40272	0.040262	0.300984
ENSSSCG00000007965	-0.622464	3.73897	0.209813	0.614777
ENSSSCG00000023091	0.622434	7.11696	0.0274524	0.249847
ENSSSCG00000015582	-0.622276	6.16683	0.0212379	0.222186
ENSSSCG00000006344	-0.622254	3.58773	0.0917543	0.440108
ENSSSCG00000017275	0.622001	5.11624	0.0430181	0.310656
ENSSSCG00000009668	0.621829	9.5756	0.104847	0.468147
ENSSSCG00000000576	0.621788	7.97916	0.0356492	0.285168
ENSSSCG00000016125	-0.62101	5.04119	0.0579996	0.354162
ENSSSCG00000033326	0.620981	9.03625	0.0720796	0.394919
ENSSSCG00000022635	-0.620211	4.1432	0.233981	0.638516
ENSSSCG00000024001	-0.619913	7.19628	0.0343043	0.280008
ENSSSCG00000001493	-0.61985	3.40949	0.231588	0.63626
ENSSSCG00000035856	-0.619784	6.67778	0.0357622	0.285631
ENSSSCG00000000182	-0.619617	3.21398	0.262187	0.66298
ENSSSCG00000005768	0.61948	5.18308	0.0321636	0.271485
ENSSSCG00000029228	-0.619469	5.68386	0.144207	0.527473
ENSSSCG00000031429	-0.619354	6.70489	0.0809926	0.419026
ENSSSCG00000009711	0.619307	5.4742	0.102059	0.460839
ENSSSCG00000016448	-0.619141	4.73039	0.103838	0.466729
ENSSSCG00000008202	-0.618824	4.14027	0.0654686	0.376137
ENSSSCG00000024591	0.618605	6.15905	0.0519402	0.338617
ENSSSCG00000025010	0.618234	4.47662	0.0545112	0.344401
ENSSSCG00000009309	0.618222	3.11979	0.229651	0.63582
ENSSSCG00000029251	-0.617791	8.72612	0.0342049	0.280008
ENSSSCG00000013891	0.617663	4.33756	0.0923492	0.441297
ENSSSCG00000016275	-0.617584	7.51572	0.0453873	0.318262
ENSSSCG00000012138	0.617564	3.15048	0.157505	0.548707
ENSSSCG00000003489	-0.617392	7.23275	0.0325701	0.273587
ENSSSCG00000003885	0.617389	5.26036	0.0313729	0.266978
ENSSSCG00000038880	0.617311	9.14955	0.0397537	0.299751
ENSSSCG00000016141	-0.616822	5.26974	0.0515702	0.338089
ENSSSCG00000014376	0.616733	6.42395	0.0218084	0.226332
ENSSSCG00000038933	0.616725	5.00577	0.0541464	0.344401
ENSSSCG00000032731	-0.616712	6.32912	0.0539836	0.344401
ENSSSCG00000013490	-0.616706	3.48761	0.126381	0.501043
ENSSSCG00000017745	0.61666	6.11245	0.0222963	0.228433
ENSSSCG00000036114	0.616603	4.88792	0.0541307	0.344401
ENSSSCG00000039221	0.61659	7.85211	0.0314329	0.26727
ENSSSCG00000039539	-0.61624	4.60948	0.0884708	0.433761
ENSSSCG00000032390	0.61618	3.98002	0.100124	0.45776
ENSSSCG00000010996	0.616114	6.49578	0.0194184	0.212569
ENSSSCG00000038774	-0.616087	4.28296	0.202189	0.606626
ENSSSCG00000026706	-0.615801	6.404	0.0538731	0.344401
ENSSSCG00000016635	0.615679	4.88878	0.0436451	0.31218
ENSSSCG00000038364	0.615504	3.88035	0.110069	0.475801
ENSSSCG00000010879	0.615445	3.77721	0.185626	0.585458
ENSSSCG00000025116	-0.615393	4.36276	0.152728	0.539843
ENSSSCG00000002015	-0.615345	4.27431	0.121215	0.492374
ENSSSCG00000016653	0.615023	5.94609	0.0363993	0.287124
ENSSSCG00000015401	-0.61472	4.19866	0.139254	0.520612
ENSSSCG00000029385	0.614607	4.23312	0.0634858	0.371604
ENSSSCG00000001428	-0.613664	3.53729	0.357901	0.738852
ENSSSCG00000020663	-0.613358	7.98664	0.0493291	0.329674
ENSSSCG00000037262	-0.613057	4.64425	0.0669409	0.381017
ENSSSCG00000026729	0.612982	4.30515	0.135059	0.51475
ENSSSCG00000040673	-0.612778	5.09944	0.0495851	0.330748
ENSSSCG00000005518	0.612667	6.70442	0.0354087	0.284556
ENSSSCG00000033677	-0.612312	3.26454	0.122651	0.495129
ENSSSCG00000038806	-0.612172	6.22943	0.136609	0.516767
ENSSSCG00000010650	0.612015	6.24717	0.0232914	0.233091
ENSSSCG00000035940	0.611679	3.93438	0.180592	0.579602
ENSSSCG00000009407	0.611573	6.18777	0.0187151	0.208594
ENSSSCG00000008226	-0.611063	5.45764	0.0253438	0.241225
ENSSSCG00000008601	-0.610964	4.451	0.211415	0.616607
ENSSSCG00000017607	0.610712	4.16674	0.10531	0.468147
ENSSSCG00000015558	-0.610698	6.10436	0.0272366	0.249379
ENSSSCG00000026395	0.610589	5.18688	0.0417563	0.306414
ENSSSCG00000008195	0.610421	8.22387	0.0478556	0.324837
ENSSSCG00000015071	-0.610291	6.1135	0.0235912	0.234402
ENSSSCG00000012264	0.610185	4.50251	0.166367	0.56207
ENSSSCG00000017152	-0.609863	4.90033	0.059515	0.359831
ENSSSCG00000011074	-0.609771	7.59585	0.0445329	0.315891
ENSSSCG00000040854	0.609749	5.59828	0.0407863	0.302955
ENSSSCG00000033041	-0.609721	5.08335	0.0469254	0.322272
ENSSSCG00000012375	-0.609317	3.24531	0.197704	0.600722
ENSSSCG00000040411	-0.609228	5.09332	0.0361827	0.286835
ENSSSCG00000036322	-0.609208	4.69274	0.150839	0.537941
ENSSSCG00000017391	-0.609153	4.94305	0.0546819	0.34442
ENSSSCG00000011491	0.608722	5.30767	0.0247246	0.240066
ENSSSCG00000034266	-0.608561	6.67854	0.250516	0.652911
ENSSSCG00000035424	0.60818	3.62058	0.149078	0.535683
ENSSSCG00000012955	-0.608041	6.32161	0.053271	0.343289
ENSSSCG00000003672	-0.607981	5.41695	0.0439027	0.312916
ENSSSCG00000002998	-0.607876	4.45248	0.0916447	0.439835
ENSSSCG00000038717	0.607593	4.22211	0.0795015	0.414196
ENSSSCG00000023080	-0.607504	5.7327	0.0284276	0.254624
ENSSSCG00000008986	-0.607469	6.74277	0.0525956	0.340986
ENSSSCG00000024296	0.607342	4.02563	0.0927454	0.44171
ENSSSCG00000036870	-0.607293	3.21169	0.117906	0.486465
ENSSSCG00000009202	0.606962	5.75142	0.116564	0.484019
ENSSSCG00000004136	0.606762	7.72691	0.0969125	0.45152
ENSSSCG00000021862	-0.606286	4.0496	0.073089	0.398978
ENSSSCG00000004902	-0.606212	3.07948	0.135575	0.515788
ENSSSCG00000031474	-0.606088	5.77947	0.0231404	0.232724
ENSSSCG00000009192	0.605947	10.3577	0.127015	0.502369
ENSSSCG00000031321	-0.605761	4.75092	0.307661	0.702078
ENSSSCG00000000838	0.60565	4.46717	0.0586722	0.356803
ENSSSCG00000005038	0.605354	6.61521	0.0261718	0.24481
ENSSSCG00000001871	-0.605184	6.07255	0.0231633	0.232729
ENSSSCG00000010681	0.605129	3.85166	0.114434	0.482563
ENSSSCG00000022553	-0.605124	7.31272	0.0788657	0.412952
ENSSSCG00000033299	-0.605094	10.466	0.263353	0.663262
ENSSSCG00000038973	-0.60494	6.57735	0.0365899	0.28782
ENSSSCG00000007360	-0.604829	7.8879	0.0369285	0.288736
ENSSSCG00000032180	-0.604595	5.32156	0.149858	0.536359
ENSSSCG00000009084	0.604582	4.64081	0.0606128	0.362874
ENSSSCG00000015085	0.604515	4.63256	0.105209	0.468147
ENSSSCG00000037002	-0.604315	4.98747	0.0350526	0.283446
ENSSSCG00000009075	0.604169	5.05864	0.0481578	0.325438
ENSSSCG00000038900	0.603797	5.30006	0.0381866	0.293498
ENSSSCG00000002386	-0.603738	3.66264	0.106213	0.470231
ENSSSCG00000014073	0.603679	7.09853	0.0438093	0.312679
ENSSSCG00000029174	0.603583	4.37158	0.0782523	0.411814
ENSSSCG00000039295	0.603256	6.05879	0.110902	0.477939
ENSSSCG00000025240	0.602989	3.49898	0.11344	0.481399
ENSSSCG00000040139	-0.60284	4.88104	0.17894	0.578254
ENSSSCG00000024197	-0.602402	5.71417	0.070312	0.390748
ENSSSCG00000003435	-0.602298	3.9472	0.113233	0.481189
ENSSSCG00000024614	-0.602296	6.52827	0.0240286	0.235729
ENSSSCG00000034487	0.602209	6.75076	0.069246	0.387118
ENSSSCG00000024108	-0.602164	7.2662	0.0703414	0.390748
ENSSSCG00000028679	0.602113	6.94325	0.0339728	0.279291
ENSSSCG00000029002	0.601853	5.29804	0.029552	0.259221
ENSSSCG00000013318	-0.601808	7.49636	0.073371	0.399924
ENSSSCG00000013508	0.601534	4.87683	0.043477	0.31218
ENSSSCG00000021845	-0.601446	5.80848	0.0328301	0.274986
ENSSSCG00000031869	0.601422	5.13781	0.0693297	0.387118
ENSSSCG00000024043	-0.601235	7.72083	0.0405452	0.302243
ENSSSCG00000008105	-0.600802	6.57466	0.0227709	0.230569
ENSSSCG00000031868	-0.600698	4.07729	0.123853	0.497591
ENSSSCG00000037953	0.600683	5.129	0.0296385	0.259656
ENSSSCG00000022289	-0.60065	5.48947	0.0389182	0.295625
ENSSSCG00000023312	0.60062	3.96841	0.105363	0.468147
ENSSSCG00000014431	-0.600103	5.26791	0.0671529	0.381389
ENSSSCG00000007324	-0.599919	6.37781	0.0321625	0.271485
ENSSSCG00000015796	-0.599875	7.6176	0.0966264	0.451198
ENSSSCG00000004160	0.599693	4.67276	0.0778257	0.410817
ENSSSCG00000011000	0.59958	9.49666	0.113211	0.481189
ENSSSCG00000002406	-0.599116	6.34264	0.0597286	0.360277
ENSSSCG00000009157	-0.598915	7.32003	0.0335648	0.277409
ENSSSCG00000005027	0.598868	6.19492	0.0403798	0.301443
ENSSSCG00000004383	0.598848	6.82209	0.0526655	0.341227
ENSSSCG00000017472	0.598697	10.4563	0.168631	0.565492
ENSSSCG00000032261	0.598678	6.03167	0.0342803	0.280008
ENSSSCG00000004651	0.598508	5.2825	0.0287853	0.256283
ENSSSCG00000000875	0.598461	4.47253	0.120255	0.490807
ENSSSCG00000014049	-0.598427	3.27509	0.145401	0.529059
ENSSSCG00000001927	0.598265	8.72055	0.0705775	0.391154
ENSSSCG00000023010	0.598187	4.90259	0.101529	0.460447
ENSSSCG00000008386	0.598069	5.08251	0.0435739	0.31218
ENSSSCG00000009043	0.597715	6.23585	0.0261576	0.24481
ENSSSCG00000013176	0.597567	6.67412	0.0305522	0.262904
ENSSSCG00000011739	0.597037	5.16762	0.0465818	0.320874
ENSSSCG00000040013	-0.596918	6.02157	0.0419142	0.306633
ENSSSCG00000034040	0.596852	4.30898	0.0857344	0.427982
ENSSSCG00000003114	-0.596805	6.16085	0.0301619	0.261596
ENSSSCG00000000708	0.596772	6.47685	0.0356473	0.285168
ENSSSCG00000012739	-0.596641	3.52208	0.150395	0.536942
ENSSSCG00000030707	-0.596561	4.52465	0.126132	0.500837
ENSSSCG00000001958	0.596429	6.52908	0.0292638	0.258755
ENSSSCG00000004089	0.596357	4.57605	0.0735095	0.400222
ENSSSCG00000032141	-0.596235	4.95002	0.0446383	0.315891
ENSSSCG00000003559	-0.595911	7.5645	0.0446543	0.315891
ENSSSCG00000002746	0.595664	3.70699	0.118816	0.487789
ENSSSCG00000027882	0.595488	6.66641	0.0948042	0.447106
ENSSSCG00000033032	-0.595381	4.11329	0.0879291	0.432533
ENSSSCG00000008433	0.595194	8.00344	0.0563107	0.349917
ENSSSCG00000017262	-0.595162	3.41097	0.207664	0.612093
ENSSSCG00000008873	-0.59507	8.16017	0.0925575	0.441297
ENSSSCG00000034958	0.594919	5.65348	0.0249195	0.240503
ENSSSCG00000010600	-0.594843	3.83313	0.103912	0.466729
ENSSSCG00000032946	-0.594749	3.14386	0.212243	0.617202
ENSSSCG00000007433	-0.594671	5.01164	0.051596	0.338089
ENSSSCG00000033369	-0.594504	3.61164	0.132186	0.510058
ENSSSCG00000028092	0.594282	8.10109	0.0795848	0.414423
ENSSSCG00000001538	-0.594278	4.77113	0.0752784	0.402293
ENSSSCG00000017204	0.593788	3.25564	0.181751	0.580831
ENSSSCG00000017297	0.593576	7.7603	0.165943	0.561003
ENSSSCG00000010056	-0.593146	9.84646	0.147598	0.533126
ENSSSCG00000005996	0.592553	4.21676	0.105568	0.468147
ENSSSCG00000008388	-0.592295	5.1669	0.041349	0.304638
ENSSSCG00000032320	0.592072	4.50363	0.0869346	0.430455
ENSSSCG00000014915	0.591751	4.29299	0.0682563	0.385032
ENSSSCG00000010802	0.591707	5.32843	0.0501353	0.333775
ENSSSCG00000013243	-0.591562	3.73686	0.170188	0.567967
ENSSSCG00000040163	-0.591533	5.21634	0.0584103	0.355834
ENSSSCG00000029102	-0.591516	4.65852	0.0737337	0.400604
ENSSSCG00000022668	-0.591118	3.95629	0.121306	0.492374
ENSSSCG00000033949	0.590991	5.30104	0.0387936	0.294894
ENSSSCG00000038826	0.590985	6.27466	0.0303606	0.262212
ENSSSCG00000014961	0.590909	5.89332	0.0604446	0.36245
ENSSSCG00000026819	-0.590804	8.72296	0.0449844	0.316743
ENSSSCG00000003438	-0.590704	7.73897	0.056118	0.349444
ENSSSCG00000017169	-0.590382	5.96705	0.0297695	0.259709
ENSSSCG00000017515	-0.590096	3.664	0.197462	0.600413
ENSSSCG00000005719	-0.589957	5.70245	0.0339206	0.279291
ENSSSCG00000031349	-0.58955	3.19205	0.174743	0.574484
ENSSSCG00000020842	0.589527	4.51689	0.0685663	0.385032
ENSSSCG00000011882	-0.589403	9.04775	0.0451668	0.317573
ENSSSCG00000012602	0.589237	5.801	0.0450184	0.316743
ENSSSCG00000000754	0.589101	4.57612	0.078976	0.412952
ENSSSCG00000035527	-0.589076	4.31417	0.107108	0.471158
ENSSSCG00000031773	0.588997	6.27704	0.0345464	0.280922
ENSSSCG00000012108	-0.58899	6.18912	0.0414999	0.305203
ENSSSCG00000012772	0.58851	9.248	0.0826729	0.422257
ENSSSCG00000002496	0.58809	5.50808	0.054535	0.344401
ENSSSCG00000017866	-0.588032	4.98345	0.0374336	0.290719
ENSSSCG00000009931	0.588024	6.1714	0.0985155	0.455519
ENSSSCG00000025034	0.587897	5.50227	0.0307203	0.263014
ENSSSCG00000008415	-0.587896	4.21627	0.117827	0.486465
ENSSSCG00000035199	0.587856	3.27308	0.275498	0.674731
ENSSSCG00000015820	-0.587751	6.71497	0.0361944	0.286835
ENSSSCG00000034978	-0.587604	5.91614	0.0295641	0.259221
ENSSSCG00000026229	0.587574	3.91939	0.163395	0.558984
[truncated: 8,400 more rows]
